# Supplementary material for: GbCYP86A1‐1 from Gossypium barbadense positively regulates defence against Verticillium dahliae by cell wall modification and activation of immune pathways
Source: Plant Biotechnol J. 2019 Jun 26;18(1):222–38. doi: 10.1111/pbi.13190 (PMC6920168; doi:10.1111/pbi.13190)
Supplement: Supplementary file 3 — Data S1 Identification of CYP86 genes in G. raimondii and their phylogenetic relationship in Arabidopsis thaliana, G. arboreum, G. hirsutum and G. barbadense, respectively. [file PBI-18-222-s004.xlsx]

## Sheet: Sheet1
Data S1 Identification of CYP86 genes in G. raimondii and their phylogenetic relationship in Arabidopsis thaliana, G. arboreum, G. hirsutum and G. barbadense, respectively.
Gene name	Gene ID in Gossypium raimondii	Gene name	Gene ID in Arabidopsis thaliana	Gene name	Gene ID in Gossypium arboreum	Gene name	Gene ID in A subgenome of Gossypium hirsutum	Gene name	Gene ID in D subgenome of Gossypium hirsutum	Gene name	Gene ID in A subgenome of Gossypium barbadense	Gene name	Gene ID in D subgenome of Gossypium barbadense
GrCYP86A1-1	Gorai.001G115100.1	AtCYP86A1	AT5G58860.1	GaCYP86A1-1	evm.model.Ga07G1110	GhCYP86A1-1A	Gh_A07G0935	GhCYP86A1-1D	Gh_D07G1013	GbCYP86A1-1A	GB_A07G1113	GbCYP86A1-1D	GB_D07G1113
GrCYP86A1-2	Gorai.009G092900.1			GaCYP86A1-2	evm.model.Ga05G0946	GhCYP86A1-2A	Gh_A05G0748	GhCYP86A1-2D	Gh_D05G0879	GbCYP86A1-2A	GB_A05G0908	GbCYP86A1-2D	GB_D05G0888
GrCYP86A1-3	Gorai.003G123900.1			GaCYP86A1-3	evm.model.Ga01G2205	GhCYP86A1-3A	Gh_A03G0424	GhCYP86A1-3D	Gh_D03G1120	GbCYP86A1-3A	GB_A03G0611	GbCYP86A1-3D	GB_D03G1358
GrCYP86A7-1	Gorai.004G213300.1	AtCYP86A7	AT1G63710.1	GaCYP86A7-1	evm.model.Ga08G2156	GhCYP86A7-1A	Gh_A08G2377	GhCYP86A7-1D	Gh_D08G1972	GbCYP86A7-1A	GB_A08G2202	GbCYP86A7-1D	GB_D08G2191
GrCYP86A7-2	Gorai.008G247600.1			GaCYP86A7-2	evm.model.Ga12G0500	GhCYP86A7-2A	Gh_A12G2100	GhCYP86A7-2D	Gh_D12G2271	GbCYP86A7-2A	GB_A12G2587	GbCYP86A7-2D	GB_D12G2590
GrCYP86A8-1	Gorai.007G100300.1	AtCYP86A8	AT2G45970.1	GaCYP86A8-1	evm.model.Ga11G3121	GhCYP86A8-1A	Gh_A11G0806	GhCYP86A8-1D	Gh_D11G0944	GbCYP86A8-1A	GB_A11G0941	GbCYP86A8-1D	GB_D11G0973
GrCYP86A8-2	Gorai.004G159000.1	AtCYP86A2	AT4G00360.1	GaCYP86A8-2	evm.model.Ga08G1573	GhCYP86A8-2A	Gh_A08G1178	GhCYP86A8-2D	Gh_D08G1463	GbCYP86A8-2A	GB_A08G1667	GbCYP86A8-2D	GB_D08G1662
		AtCYP86A4	AT1G01600.1
GrCYP86B1-1	Gorai.012G133700.1	AtCYP86B1	AT5G23190.1	GaCYP86B1-1	evm.model.Ga04G0419	GhCYP86B1-1A	Gh_A04G0930	GhCYP86B1-1D	Gh_D04G1447	GbCYP86B1-1A	GB_A04G1334	GbCYP86B1-1D	GB_D04G1722
GrCYP86B1-2	Gorai.013G069900.1	AtCYP86B2	AT5G08250.1	GaCYP86B1-2	evm.model.Ga13G0708	GhCYP86B1-2A	Gh_A13G0518			GbCYP86B1-2A	GB_A13G0647
GrCYP86C1	Gorai.005G175500.1	AtCYP86C1	AT1G24540.1	GaCYP86C1	evm.model.Ga14G2735	GhCYP86C1A	Gh_A03G2129	GhCYP86C1D	Gh_D02G1587	GbCYP86C1A	GB_A03G1611	GbCYP86C1D	GB_D02G1770
		AtCYP86C2	AT3G26125.1
		AtCYP86C3	AT1G13140.1
		AtCYP86C4	AT1G13150.1
The genomic databases, G. raimondii and Arabidopsis(http://www.phytozome.net/), G. arboreum (https://www.cottongen.org), G. hirsutum acc. TM-1 (http://mascotton.njau.edu.cn/) and G. barbadense cv. Hai7124 (https://www.cottongen.org).
