# Supplementary material for: GbCYP86A1‐1 from Gossypium barbadense positively regulates defence against Verticillium dahliae by cell wall modification and activation of immune pathways
Source: Plant Biotechnol J. 2019 Jun 26;18(1):222–38. doi: 10.1111/pbi.13190 (PMC6920168; doi:10.1111/pbi.13190)
Supplement: Supplementary file 4 — Data S2 Expression profiles of CYP86 genes in G. hirsutum acc. TM‐1. [file PBI-18-222-s001.xlsx]

## Sheet: Sheet1
Data S2 Expression profiles of CYP86 genes in G. hirsutum acc. TM-1
Gene name	ID No.	Root	Stem	Leaf	Petal	Stamen	Pistil	-3dpa Ovule	0dpa Ovule	3dpa Ovule	5dpa Fiber	10dpa Fiber	20dpa Fiber	25dpa Fiber
GhCYP86A1-1A	Gh_A07G0935	6.65289	0.904181	0.105343	0.016666	0.0001	0.0001	0.0001	0.0111662	0.118433	0.202644	0.0389594	0.0162387	0.0001
GhCYP86A1-1D	Gh_D07G1013	6.52942	0.616532	0.0701305	0.016666	0.0001	0.0001	0.261355	0.0111662	0.0981302	0.121472	0.0389282	0.0162387	0.0001
GhCYP86A1-2A	Gh_A05G0748	5.93837	0.542062	0.0530545	0.0001	0.0001	0.0084427	0.0328821	0.0001	0.0204351	0.102013	0.0001	0.0001	0.177208
GhCYP86A1-2D	Gh_D05G0879	6.9316	0.542368	0.0530545	0.0001	0.0001	0.0760452	0.0328821	0.0337171	0.0408702	0.183433	0.0391845	0.0490332	0.177208
GhCYP86A1-3A	Gh_A03G0424	6.69017	0.829665	0.256116	0.100833	0.832918	0.0001	2.34704e-06	0.0337171	0.132828	0.224143	0.0980085	0.0001	0.0001
GhCYP86A1-3D	Gh_D03G1120	10.9998	1.0829	0.256042	0.134386	0.619291	0.101434	2.34704e-06	0.0337171	0.091958	0.142532	0.097977	0.0001	0.0001
GhCYP86A8-2A	Gh_A08G1178	0.839798	0.314252	0.15929	0.0811175	0.0618315	0.489565	2.61643	3.04765	9.05281	1.02396	1.90309	0.684751	1.56569
GhCYP86A8-2D	Gh_D08G1463	0.5313	0.454062	0.432379	0.145931	0.0619314	1.30624	3.31555	3.76449	8.83558	1.69319	4.09966	1.49034	2.34853
GhCYP86A8-1A	Gh_A11G0806	0.478884	0.348588	0.527903	3.99932	0.061701	2.54135	1.54014	1.44964	2.74014	1.25703	2.8814	4.60451	1.58891
GhCYP86A8-1D	Gh_D11G0944	0.615722	0.453002	0.595961	17.2018	0.26767	3.35617	3.75998	3.75822	9.20809	2.78999	4.99754	5.14044	2.76071
GhCYP86A7-1A	Gh_A08G2377	0.0337891	1.11896	1.42423	0.111918	0.284735	0.0321435	0.0001	0.160556	0.14597	0.523663	2.05233	0.0467019	0.048218
GhCYP86A7-1D	Gh_D08G1972	0.0337689	1.97952	2.4669	0.111852	0.0406203	0.128691	0.0626372	0.139149	0.204358	0.174615	2.20154	0.389182	0.337526
GhCYP86A7-2A	Gh_A12G2100	0.0319981	13.0555	11.5281	6.24515	0.346588	0.258786	0.0889886	0.197672	0.0860207	0.385555	6.55265	0.0884661	0.0001
GhCYP86A7-2D	Gh_D12G2271	0.0319166	12.8024	9.05743	4.60311	0.0768578	0.136659	0.266444	0.531153	0.508983	0.824461	14.1197	0.0441466	0.273445
GhCYP86B1-1A	Gh_A04G0930	4.65548	3.16258	2.74177	1.29774	50.0515	12.1133	2.17823	4.12306	8.818	1.87732	2.98877	6.65046	3.864
GhCYP86B1-1D	Gh_D04G1447	7.36496	3.16235	2.93346	2.89377	3.9103	7.17598	2.89997	6.0977	9.91883	2.79184	2.92813	8.4388	6.14157
GhCYP86B1-2A	Gh_A13G0518	0.0334226	0.0340132	0.0333253	50.859	32.4434	2.19727	0.0001	0.0001	0.0001	0.153769	0.0738906	0.295329	7.14157
GhCYP86C1A	Gh_A03G2129	0.0001	0.0001	0.0001	0.0001	0.0001	0.295778	0.0001	0.0109301	0.0563093	0.118739	0.533574	0.0953754	0.0001
GhCYP86C1D	Gh_D02G1587	0.0001	0.0001	0.0001	0.0001	0.041396	0.0655817	0.0001	0.10907	0.340449	1.00835	2.54789	0.0001	0.0001
*the expression value is FPKM.
