# Supplementary material for: GbCYP86A1‐1 from Gossypium barbadense positively regulates defence against Verticillium dahliae by cell wall modification and activation of immune pathways
Source: Plant Biotechnol J. 2019 Jun 26;18(1):222–38. doi: 10.1111/pbi.13190 (PMC6920168; doi:10.1111/pbi.13190)
Supplement: Supplementary file 7 — Data S5 Information on 1515 differential expression genes (q < 0.05 and a fold change > 1.5) by transcriptome comparative analysis between inoculated and non‐inoculated V. dahliae treatment in WT. [file PBI-18-222-s007.xlsx]

## Sheet: Sheet1
Data S5 Information on 1515 differential expression genes (q<0.05 and a fold change>1.5) by transcriptome comparative analysis between inoculated and non-inoculated V. dahliae treatment in WT.
	id	baseMeanA (V991 treatment)	baseMeanB (water treatment)	foldChange	q value	Functional comment
27948	AT5G20630	256.889	1	256.889	7.06e-27	germin 3 (GER3); INVOLVED IN: response to cold, peptidyl-cysteine S-nitrosylation; LOCATED IN: extracellular matrix, apoplast, cell wall, nucleus, plant-type cell wall; EXPRESSED IN: 22 plant structures; EXPRESSED DURING: 14 growth stages; CONTAINS InterPro DOMAIN/s: Cupin, RmlC-type (InterPro:IPR011051), Cupin 1 (InterPro:IPR006045), RmlC-like jelly roll fold (InterPro:IPR014710), Germin (InterP…
29910	AT5G38430	106.175	1	106.175	7.05e-24	Ribulose bisphosphate carboxylase (small chain) family protein; FUNCTIONS IN: ribulose-bisphosphate carboxylase activity; INVOLVED IN: carbon fixation, response to blue light, response to red light, response to far red light; LOCATED IN: in 7 components; EXPRESSED IN: 14 plant structures; EXPRESSED DURING: seedling growth; CONTAINS InterPro DOMAIN/s: Ribulose bisphosphate carboxylase, small chain…
29909	AT5G38420	268.387	1	268.387	5e-18	Ribulose bisphosphate carboxylase (small chain) family protein; FUNCTIONS IN: ribulose-bisphosphate carboxylase activity; INVOLVED IN: carbon fixation, response to blue light, response to red light, response to far red light; LOCATED IN: in 8 components; EXPRESSED IN: 10 plant structures; CONTAINS InterPro DOMAIN/s: Ribulose bisphosphate carboxylase, small chain (InterPro:IPR000894); BEST Arabido…
3501	AT1G32080	32.4533	1	32.4533	6.48e-07	membrane protein, putative; LOCATED IN: chloroplast, chloroplast inner membrane, membrane, chloroplast envelope; EXPRESSED IN: 21 plant structures; EXPRESSED DURING: 13 growth stages; CONTAINS InterPro DOMAIN/s: LrgB-like protein (InterPro:IPR007300); Has 3603 Blast hits to 3592 proteins in 1271 species: Archae - 22; Bacteria - 3356; Metazoa - 0; Fungi - 58; Plants - 57; Viruses - 0; Other Eukary…
14337	AT3G04290	31.3803	1	31.3803	5.24e-05	Li-tolerant lipase 1 (LTL1); FUNCTIONS IN: hydrolase activity, acting on ester bonds, carboxylesterase activity; INVOLVED IN: lipid metabolic process; LOCATED IN: endomembrane system; EXPRESSED IN: 19 plant structures; EXPRESSED DURING: 12 growth stages; CONTAINS InterPro DOMAIN/s: Lipase, GDSL (InterPro:IPR001087), Esterase, SGNH hydrolase-type (InterPro:IPR013830); BEST Arabidopsis thaliana pro…
14514	AT3G05730	21.6337	1	21.6337	0.000153375	LOCATED IN: endomembrane system; EXPRESSED IN: 15 plant structures; EXPRESSED DURING: 9 growth stages; CONTAINS InterPro DOMAIN/s: S locus-related glycoprotein 1 binding pollen coat (InterPro:IPR010851); BEST Arabidopsis thaliana protein match is: S locus-related glycoprotein 1 (SLR1) binding pollen coat protein family (TAIR:AT3G05727.1); Has 32 Blast hits to 32 proteins in 3 species: Archae - 0;…
25579	AT4G37980	18.5178	1	18.5178	0.000596246	elicitor-activated gene 3-1 (ELI3-1); FUNCTIONS IN: oxidoreductase activity, zinc ion binding; INVOLVED IN: response to bacterium, plant-type hypersensitive response; EXPRESSED IN: 20 plant structures; EXPRESSED DURING: 13 growth stages; CONTAINS InterPro DOMAIN/s: GroES-like (InterPro:IPR011032), Polyketide synthase, enoylreductase (InterPro:IPR020843), Alcohol dehydrogenase GroES-like (InterPro…
13321	AT2G42530	20.6266	1	20.6266	0.00340141	cold regulated 15b (COR15B); INVOLVED IN: response to cold, defense response to fungus; LOCATED IN: chloroplast, chloroplast stroma, chloroplast envelope; EXPRESSED IN: 21 plant structures; EXPRESSED DURING: 13 growth stages; BEST Arabidopsis thaliana protein match is: cold-regulated 15a (TAIR:AT2G42540.2); Has 194 Blast hits to 148 proteins in 43 species: Archae - 0; Bacteria - 18; Metazoa - 5; …
15645	AT3G15536	14.9601	1	14.9601	0.00340701
30812	AT5G45680	13.3229	1	13.3229	0.00796899	FK506-binding protein 13 (FKBP13); FUNCTIONS IN: FK506 binding, peptidyl-prolyl cis-trans isomerase activity; INVOLVED IN: protein folding; LOCATED IN: thylakoid lumen, chloroplast thylakoid lumen, chloroplast; EXPRESSED IN: 22 plant structures; EXPRESSED DURING: 14 growth stages; CONTAINS InterPro DOMAIN/s: Peptidyl-prolyl cis-trans isomerase, FKBP-type (InterPro:IPR001179); BEST Arabidopsis tha…
8339	AT1G80130	12.9815	1	12.9815	0.00870504	Tetratricopeptide repeat (TPR)-like superfamily protein; FUNCTIONS IN: binding; INVOLVED IN: response to oxidative stress; LOCATED IN: membrane; EXPRESSED IN: 18 plant structures; EXPRESSED DURING: 12 growth stages; CONTAINS InterPro DOMAIN/s: Tetratricopeptide-like helical (InterPro:IPR011990); BEST Arabidopsis thaliana protein match is: Tetratricopeptide repeat (TPR)-like superfamily protein (T…
15773	AT3G16670	12.4072	1	12.4072	0.01162	Pollen Ole e 1 allergen and extensin family protein; FUNCTIONS IN: molecular_function unknown; INVOLVED IN: response to oxidative stress; LOCATED IN: endomembrane system; EXPRESSED IN: 9 plant structures; EXPRESSED DURING: 7 growth stages; CONTAINS InterPro DOMAIN/s: Pollen Ole e 1 allergen/extensin (InterPro:IPR006041); BEST Arabidopsis thaliana protein match is: Pollen Ole e 1 allergen and exte…
17117	AT3G27690	12.2739	1	12.2739	0.0128959	photosystem II light harvesting complex gene 2.3 (LHCB2.3); FUNCTIONS IN: chlorophyll binding; INVOLVED IN: response to blue light, response to red light, response to far red light, photosynthesis; LOCATED IN: light-harvesting complex, thylakoid, chloroplast thylakoid membrane, chloroplast envelope; EXPRESSED IN: 27 plant structures; EXPRESSED DURING: 13 growth stages; CONTAINS InterPro DOMAIN/s:…
1986	AT1G18350	11.1369	1	11.1369	0.0227641	MAP kinase kinase 7 (MKK7); CONTAINS InterPro DOMAIN/s: Protein kinase, ATP binding site (InterPro:IPR017441), Protein kinase, catalytic domain (InterPro:IPR000719), Serine/threonine-protein kinase domain (InterPro:IPR002290), Serine/threonine-protein kinase-like domain (InterPro:IPR017442), Protein kinase-like domain (InterPro:IPR011009), Serine/threonine-protein kinase, active site (InterPro:IP…
31513	AT5G51720	11.4322	1	11.4322	0.0339764	2 iron, 2 sulfur cluster binding; FUNCTIONS IN: 2 iron, 2 sulfur cluster binding; INVOLVED IN: biological_process unknown; LOCATED IN: chloroplast stroma, chloroplast; EXPRESSED IN: 20 plant structures; EXPRESSED DURING: 13 growth stages; CONTAINS InterPro DOMAIN/s: Iron sulphur-containing domain, CDGSH-type (InterPro:IPR018967); Has 30201 Blast hits to 17322 proteins in 780 species: Archae - 12;…
18543	AT3G45140	386.148	0.33178	1163.87	3.09e-51	lipoxygenase 2 (LOX2); FUNCTIONS IN: lipoxygenase activity; INVOLVED IN: in 7 processes; LOCATED IN: chloroplast thylakoid membrane, chloroplast stroma, chloroplast, chloroplast envelope; EXPRESSED IN: 24 plant structures; EXPRESSED DURING: 13 growth stages; CONTAINS InterPro DOMAIN/s: Lipoxygenase, iron binding site (InterPro:IPR020833), Lipoxygenase, C-terminal (InterPro:IPR013819), Lipoxygenas…
5226	AT1G52030	24.6008	0.318893	77.1445	0.0386795	myrosinase-binding protein 2 (MBP2); FUNCTIONS IN: sugar binding, thioglucosidase binding; INVOLVED IN: flower development, cell adhesion, response to wounding, defense response; LOCATED IN: thioglucosidase complex; EXPRESSED IN: fruit, flower; EXPRESSED DURING: seed development stages; CONTAINS InterPro DOMAIN/s: Mannose-binding lectin (InterPro:IPR001229); BEST Arabidopsis thaliana protein matc…
13322	AT2G42540	22.9358	0.321194	71.4077	0.000320886	cold-regulated 15a (COR15A); FUNCTIONS IN: molecular_function unknown; INVOLVED IN: in 9 processes; LOCATED IN: chloroplast stroma, chloroplast, chloroplast envelope; EXPRESSED IN: 21 plant structures; EXPRESSED DURING: 13 growth stages; BEST Arabidopsis thaliana protein match is: cold regulated 15b (TAIR:AT2G42530.1); Has 189 Blast hits to 128 proteins in 40 species: Archae - 0; Bacteria - 9; Me…
13076	AT2G40435	19.3556	0.318893	60.6962	0.00155832	BEST Arabidopsis thaliana protein match is: transcription regulators (TAIR:AT3G56220.1); Has 289 Blast hits to 289 proteins in 30 species: Archae - 0; Bacteria - 0; Metazoa - 0; Fungi - 0; Plants - 289; Viruses - 0; Other Eukaryotes - 0 (source: NCBI BLink).
22208	AT4G09820	16.9387	0.321194	52.7366	0.00511611	TRANSPARENT TESTA 8 (TT8); FUNCTIONS IN: DNA binding, sequence-specific DNA binding transcription factor activity; INVOLVED IN: trichome differentiation, regulation of flavonoid biosynthetic process, regulation of proanthocyanidin biosynthetic process; LOCATED IN: nucleus; EXPRESSED IN: stem, hypocotyl, micropylar endosperm; EXPRESSED DURING: C globular stage; CONTAINS InterPro DOMAIN/s: Helix-lo…
29908	AT5G38410	627.63	12.1148	51.807	4.59e-82	Ribulose bisphosphate carboxylase (small chain) family protein; FUNCTIONS IN: ribulose-bisphosphate carboxylase activity; INVOLVED IN: carbon fixation, response to blue light, response to red light, response to far red light; LOCATED IN: in 8 components; EXPRESSED IN: 13 plant structures; EXPRESSED DURING: seedling growth; CONTAINS InterPro DOMAIN/s: Ribulose bisphosphate carboxylase, small chain…
2006	AT1G18520	30.2015	0.650672	46.4158	3.69e-05	tetraspanin11 (TET11); FUNCTIONS IN: molecular_function unknown; INVOLVED IN: aging; LOCATED IN: endomembrane system, integral to membrane; EXPRESSED IN: 7 plant structures; EXPRESSED DURING: L mature pollen stage, M germinated pollen stage, 4 anthesis, petal differentiation and expansion stage; CONTAINS InterPro DOMAIN/s: Tetraspanin (InterPro:IPR018499); BEST Arabidopsis thaliana protein match …
26896	AT5G10760	171.988	4.17368	41.2077	4.88e-05	Eukaryotic aspartyl protease family protein; FUNCTIONS IN: aspartic-type endopeptidase activity; INVOLVED IN: proteolysis; LOCATED IN: apoplast; EXPRESSED IN: 18 plant structures; EXPRESSED DURING: 12 growth stages; CONTAINS InterPro DOMAIN/s: Peptidase aspartic (InterPro:IPR021109), Peptidase aspartic, catalytic (InterPro:IPR009007), Peptidase A1 (InterPro:IPR001461); BEST Arabidopsis thaliana p…
5677	AT1G55770	13.1272	0.318893	41.1648	0.0252168	Plant invertase/pectin methylesterase inhibitor superfamily protein; FUNCTIONS IN: enzyme inhibitor activity, pectinesterase inhibitor activity, pectinesterase activity; INVOLVED IN: biological_process unknown; LOCATED IN: endomembrane system; CONTAINS InterPro DOMAIN/s: Pectinesterase inhibitor (InterPro:IPR006501); BEST Arabidopsis thaliana protein match is: Plant invertase/pectin methylesteras…
25419	AT4G36590	13.3984	0.33178	40.3835	0.0207986	MADS-box transcription factor family protein; FUNCTIONS IN: DNA binding, sequence-specific DNA binding transcription factor activity; INVOLVED IN: regulation of transcription, DNA-dependent; LOCATED IN: nucleus; EXPRESSED IN: embryo, flower, pollen tube, endosperm; EXPRESSED DURING: petal differentiation and expansion stage; CONTAINS InterPro DOMAIN/s: Transcription factor, MADS-box (InterPro:IPR…
9573	AT2G10940	160.155	5.26613	30.4122	7.39e-12	Bifunctional inhibitor/lipid-transfer protein/seed storage 2S albumin superfamily protein; FUNCTIONS IN: lipid binding; INVOLVED IN: lipid transport; LOCATED IN: chloroplast thylakoid membrane, apoplast, chloroplast, membrane; EXPRESSED IN: 21 plant structures; EXPRESSED DURING: 13 growth stages; CONTAINS InterPro DOMAIN/s: Bifunctional inhibitor/plant lipid transfer protein/seed storage (InterPr…
20576	AT3G62610	17.4591	0.640087	27.2762	0.0088481	myb domain protein 11 (MYB11); CONTAINS InterPro DOMAIN/s: SANT, DNA-binding (InterPro:IPR001005), Homeodomain-like (InterPro:IPR009057), Myb, DNA-binding (InterPro:IPR014778), HTH transcriptional regulator, Myb-type, DNA-binding (InterPro:IPR017930), Homeodomain-related (InterPro:IPR012287), Myb transcription factor (InterPro:IPR015495); BEST Arabidopsis thaliana protein match is: myb domain pro…
800	AT1G08035	15.4767	0.640087	24.179	0.0173209	unknown protein; BEST Arabidopsis thaliana protein match is: unknown protein (TAIR:AT2G28330.1); Has 10 Blast hits to 10 proteins in 3 species: Archae - 0; Bacteria - 0; Metazoa - 0; Fungi - 0; Plants - 10; Viruses - 0; Other Eukaryotes - 0 (source: NCBI BLink).
7542	AT1G72910	31.6175	1.32712	23.8241	0.000115312	Toll-Interleukin-Resistance (TIR) domain-containing protein; FUNCTIONS IN: transmembrane receptor activity, ATP binding; INVOLVED IN: signal transduction, defense response, apoptosis, innate immune response; LOCATED IN: intrinsic to membrane; CONTAINS InterPro DOMAIN/s: NB-ARC (InterPro:IPR002182), Toll-Interleukin receptor (InterPro:IPR000157); BEST Arabidopsis thaliana protein match is: Toll-In…
15681	AT3G15840	27.7067	1.28478	21.5654	0.000914425	post-illumination chlorophyll fluorescence increase (PIFI); FUNCTIONS IN: molecular_function unknown; INVOLVED IN: chlororespiration; LOCATED IN: thylakoid, chloroplast stroma, chloroplast; EXPRESSED IN: 21 plant structures; EXPRESSED DURING: 13 growth stages; Has 53 Blast hits to 53 proteins in 14 species: Archae - 0; Bacteria - 0; Metazoa - 0; Fungi - 0; Plants - 49; Viruses - 0; Other Eukaryot…
22900	AT4G15210	567.691	28.6144	19.8394	3.47e-41	beta-amylase 5 (BAM5); FUNCTIONS IN: beta-amylase activity; INVOLVED IN: response to herbivore, starch catabolic process; LOCATED IN: endomembrane system; EXPRESSED IN: 19 plant structures; EXPRESSED DURING: 14 growth stages; CONTAINS InterPro DOMAIN/s: Glycoside hydrolase, family 14, conserved site (InterPro:IPR018238), Glycoside hydrolase, family 14 (InterPro:IPR001554), Glycoside hydrolase, ca…
10515	AT2G18660	1043.42	55.6311	18.756	1.38e-23	plant natriuretic peptide A (PNP-A); LOCATED IN: extracellular region, cell wall; EXPRESSED IN: 19 plant structures; EXPRESSED DURING: 13 growth stages; CONTAINS InterPro DOMAIN/s: Barwin-related endoglucanase (InterPro:IPR009009), Pollen allergen, N-terminal (InterPro:IPR014734), Rare lipoprotein A (InterPro:IPR005132), Expansin 45, endoglucanase-like (InterPro:IPR007112); BEST Arabidopsis thali…
5227	AT1G52040	44.6339	2.56955	17.3703	0.0452943	myrosinase-binding protein 1 (MBP1); INVOLVED IN: defense response; LOCATED IN: nucleus, vacuole; EXPRESSED IN: vascular tissue, fruit, flower, leaf; EXPRESSED DURING: seedling growth, seed development stages; CONTAINS InterPro DOMAIN/s: Mannose-binding lectin (InterPro:IPR001229); BEST Arabidopsis thaliana protein match is: myrosinase-binding protein 2 (TAIR:AT1G52030.1); Has 2157 Blast hits to …
7002	AT1G68010	79.6748	4.87222	16.3529	6.08e-10	hydroxypyruvate reductase (HPR); FUNCTIONS IN: glycerate dehydrogenase activity, poly(U) RNA binding; INVOLVED IN: photorespiration; LOCATED IN: apoplast, chloroplast, peroxisome; EXPRESSED IN: 23 plant structures; EXPRESSED DURING: 15 growth stages; CONTAINS InterPro DOMAIN/s: D-isomer specific 2-hydroxyacid dehydrogenase, catalytic domain (InterPro:IPR006139), D-isomer specific 2-hydroxyacid de…
8959	AT2G05310	20.9354	1.32712	15.7751	0.00766396	unknown protein; FUNCTIONS IN: molecular_function unknown; INVOLVED IN: biological_process unknown; LOCATED IN: chloroplast; BEST Arabidopsis thaliana protein match is: unknown protein (TAIR:AT4G13500.1); Has 50 Blast hits to 50 proteins in 20 species: Archae - 0; Bacteria - 0; Metazoa - 0; Fungi - 0; Plants - 50; Viruses - 0; Other Eukaryotes - 0 (source: NCBI BLink).
12246	AT2G33380	22.6006	1.60367	14.093	0.0255485	RESPONSIVE TO DESSICATION 20 (RD20); FUNCTIONS IN: lipoxygenase activity, calcium ion binding; INVOLVED IN: in 7 processes; LOCATED IN: chloroplast membrane, microsome, vacuole; EXPRESSED IN: 21 plant structures; EXPRESSED DURING: 13 growth stages; CONTAINS InterPro DOMAIN/s: Caleosin related (InterPro:IPR007736); BEST Arabidopsis thaliana protein match is: seed gene 1 (TAIR:AT4G26740.1); Has 344…
2137	AT1G19670	34.0227	2.63307	12.9213	0.000455486	chlorophyllase 1 (CLH1); FUNCTIONS IN: chlorophyllase activity; INVOLVED IN: response to jasmonic acid stimulus, chlorophyll catabolic process, jasmonic acid mediated signaling pathway, response to stress; LOCATED IN: vacuole; EXPRESSED IN: 21 plant structures; EXPRESSED DURING: 14 growth stages; CONTAINS InterPro DOMAIN/s: Chlorophyllase-like (InterPro:IPR010821), Chlorophyllase, chloroplast (In…
7776	AT1G75040	128.021	10.2874	12.4444	3.9e-14	pathogenesis-related gene 5 (PR5); FUNCTIONS IN: molecular_function unknown; INVOLVED IN: in 6 processes; LOCATED IN: apoplast, cell wall, vacuole; EXPRESSED IN: 22 plant structures; EXPRESSED DURING: 12 growth stages; CONTAINS InterPro DOMAIN/s: Thaumatin, conserved site (InterPro:IPR017949), Thaumatin, pathogenesis-related (InterPro:IPR001938); BEST Arabidopsis thaliana protein match is: Pathog…
31950	AT5G55450	168.616	13.7175	12.292	2.85e-16	Bifunctional inhibitor/lipid-transfer protein/seed storage 2S albumin superfamily protein; FUNCTIONS IN: lipid binding; INVOLVED IN: response to other organism, lipid transport; LOCATED IN: endomembrane system; EXPRESSED IN: 15 plant structures; EXPRESSED DURING: 13 growth stages; CONTAINS InterPro DOMAIN/s: Bifunctional inhibitor/plant lipid transfer protein/seed storage (InterPro:IPR016140), Pl…
19801	AT3G55800	80.6859	6.78742	11.8876	8.35e-09	sedoheptulose-bisphosphatase (SBPASE); FUNCTIONS IN: sedoheptulose-bisphosphatase activity, phosphoric ester hydrolase activity; INVOLVED IN: in 6 processes; LOCATED IN: thylakoid, apoplast, chloroplast stroma, chloroplast, chloroplast envelope; EXPRESSED IN: 24 plant structures; EXPRESSED DURING: 14 growth stages; CONTAINS InterPro DOMAIN/s: Fructose-1,6-bisphosphatase, active site (InterPro:IPR…
27424	AT5G15960	183.367	15.6576	11.7111	1.31e-18	KIN1; BEST Arabidopsis thaliana protein match is: stress-responsive protein (KIN2) / stress-induced protein (KIN2) / cold-responsive protein (COR6.6) / cold-regulated protein (COR6.6) (TAIR:AT5G15970.1); Has 1807 Blast hits to 1807 proteins in 277 species: Archae - 0; Bacteria - 0; Metazoa - 736; Fungi - 347; Plants - 385; Viruses - 0; Other Eukaryotes - 339 (source: NCBI BLink).
4555	AT1G44575	193.24	16.6864	11.5807	4.87e-05	NONPHOTOCHEMICAL QUENCHING 4 (NPQ4); FUNCTIONS IN: chlorophyll binding, xanthophyll binding; INVOLVED IN: response to karrikin, nonphotochemical quenching; LOCATED IN: thylakoid, chloroplast thylakoid membrane, chloroplast, PSII associated light-harvesting complex II, membrane; EXPRESSED IN: 23 plant structures; EXPRESSED DURING: 14 growth stages; Has 242 Blast hits to 188 proteins in 60 species:…
26617	AT5G08000	29.2642	2.57324	11.3725	0.00212445	glucan endo-1,3-beta-glucosidase-like protein 3 (E13L3); FUNCTIONS IN: callose binding, polysaccharide binding; INVOLVED IN: biological_process unknown; LOCATED IN: plasmodesma, anchored to plasma membrane, anchored to membrane; EXPRESSED IN: 23 plant structures; EXPRESSED DURING: 13 growth stages; CONTAINS InterPro DOMAIN/s: X8 (InterPro:IPR012946); BEST Arabidopsis thaliana protein match is: pl…
29844	AT5G37970	51.9329	4.5745	11.3527	1.32e-05	S-adenosyl-L-methionine-dependent methyltransferases superfamily protein; FUNCTIONS IN: S-adenosylmethionine-dependent methyltransferase activity, methyltransferase activity; INVOLVED IN: biological_process unknown; EXPRESSED IN: 6 plant structures; EXPRESSED DURING: M germinated pollen stage, 4 anthesis, petal differentiation and expansion stage; CONTAINS InterPro DOMAIN/s: SAM dependent carboxy…
16736	AT3G24600	21.0788	1.95662	10.7731	0.017786	Late embryogenesis abundant protein, group 2; CONTAINS InterPro DOMAIN/s: Late embryogenesis abundant protein, group 2 (InterPro:IPR004864); BEST Arabidopsis thaliana protein match is: Late embryogenesis abundant (LEA) hydroxyproline-rich glycoprotein family (TAIR:AT4G35170.1); Has 347 Blast hits to 183 proteins in 16 species: Archae - 0; Bacteria - 0; Metazoa - 0; Fungi - 0; Plants - 347; Viruse…
30507	AT5G43290	37.2176	3.56397	10.4427	0.00824481	WRKY DNA-binding protein 49 (WRKY49); FUNCTIONS IN: sequence-specific DNA binding transcription factor activity; INVOLVED IN: regulation of transcription, DNA-dependent, regulation of transcription; CONTAINS InterPro DOMAIN/s: DNA-binding WRKY (InterPro:IPR003657); BEST Arabidopsis thaliana protein match is: WRKY DNA-binding protein 57 (TAIR:AT1G69310.2); Has 1807 Blast hits to 1807 proteins in 2…
32638	AT5G61520	33.6058	3.22391	10.4239	0.00106543	Major facilitator superfamily protein; FUNCTIONS IN: carbohydrate transmembrane transporter activity, sugar:hydrogen symporter activity; INVOLVED IN: transport, transmembrane transport; LOCATED IN: integral to membrane, membrane; EXPRESSED IN: 15 plant structures; EXPRESSED DURING: 8 growth stages; CONTAINS InterPro DOMAIN/s: Sugar transporter, conserved site (InterPro:IPR005829), Major facilitat…
26622	AT5G08050	25.9633	2.57784	10.0717	0.00772338	FUNCTIONS IN: molecular_function unknown; INVOLVED IN: response to karrikin; LOCATED IN: thylakoid, chloroplast thylakoid membrane, chloroplast; EXPRESSED IN: 21 plant structures; EXPRESSED DURING: 13 growth stages; CONTAINS InterPro DOMAIN/s: Protein of unknown function DUF1118 (InterPro:IPR009500), Uncharacterised conserved protein UCP022207 (InterPro:IPR016801); Has 78 Blast hits to 78 protein…
15483	AT3G14210	244.59	24.6077	9.93955	3.34e-10	epithiospecifier modifier 1 (ESM1); FUNCTIONS IN: hydrolase activity, acting on ester bonds, carboxylesterase activity; INVOLVED IN: glucosinolate catabolic process, response to cold, defense response to bacterium, response to insect; LOCATED IN: in 8 components; EXPRESSED IN: 21 plant structures; EXPRESSED DURING: 14 growth stages; CONTAINS InterPro DOMAIN/s: Lipase, GDSL (InterPro:IPR001087); B…
23843	AT4G22880	444.859	45.0648	9.87153	2.92e-35	leucoanthocyanidin dioxygenase (LDOX); CONTAINS InterPro DOMAIN/s: Oxoglutarate/iron-dependent oxygenase (InterPro:IPR005123); BEST Arabidopsis thaliana protein match is: flavonol synthase 1 (TAIR:AT5G08640.2); Has 8356 Blast hits to 8311 proteins in 977 species: Archae - 0; Bacteria - 1058; Metazoa - 85; Fungi - 889; Plants - 4934; Viruses - 0; Other Eukaryotes - 1390 (source: NCBI BLink).
16426	AT3G22142	85.2193	8.80203	9.68178	2.1e-08	Bifunctional inhibitor/lipid-transfer protein/seed storage 2S albumin superfamily protein; INVOLVED IN: lipid transport; LOCATED IN: cellular_component unknown; CONTAINS InterPro DOMAIN/s: Bifunctional inhibitor/plant lipid transfer protein/seed storage (InterPro:IPR016140), Plant lipid transfer protein/seed storage/trypsin-alpha amylase inhibitor (InterPro:IPR003612), Plant lipid transfer protei…
1374	AT1G12900	162.153	17.0086	9.53357	1.44e-05	glyceraldehyde 3-phosphate dehydrogenase A subunit 2 (GAPA-2); FUNCTIONS IN: NAD or NADH binding, glyceraldehyde-3-phosphate dehydrogenase activity; INVOLVED IN: oxidation reduction, glycolysis, glucose metabolic process; LOCATED IN: apoplast, chloroplast stroma, chloroplast, membrane, chloroplast envelope; EXPRESSED IN: 24 plant structures; EXPRESSED DURING: 14 growth stages; CONTAINS InterPro D…
30673	AT5G44570	23.3167	2.55114	9.1397	0.0170591	unknown protein; FUNCTIONS IN: molecular_function unknown; INVOLVED IN: biological_process unknown; LOCATED IN: endomembrane system; EXPRESSED IN: leaf whorl, hypocotyl, sepal, flower, leaf; EXPRESSED DURING: petal differentiation and expansion stage, LP.08 eight leaves visible; Has 7 Blast hits to 7 proteins in 2 species: Archae - 0; Bacteria - 0; Metazoa - 0; Fungi - 0; Plants - 7; Viruses - 0;…
22455	AT4G11890	34.9097	3.86399	9.03462	0.0015033	Protein kinase superfamily protein; FUNCTIONS IN: protein serine/threonine kinase activity, protein kinase activity, kinase activity, ATP binding; INVOLVED IN: protein amino acid phosphorylation; EXPRESSED IN: 22 plant structures; EXPRESSED DURING: 11 growth stages; CONTAINS InterPro DOMAIN/s: Protein kinase, ATP binding site (InterPro:IPR017441), Protein kinase, catalytic domain (InterPro:IPR000…
19957	AT3G57260	874.173	98.314	8.89165	4.34e-67	beta-1,3-glucanase 2 (BGL2); FUNCTIONS IN: glucan 1,3-beta-glucosidase activity, protein binding, cellulase activity, hydrolase activity, hydrolyzing O-glycosyl compounds; INVOLVED IN: systemic acquired resistance, response to cold; LOCATED IN: apoplast, cell wall, vacuole; EXPRESSED IN: 17 plant structures; EXPRESSED DURING: 9 growth stages; CONTAINS InterPro DOMAIN/s: Glycoside hydrolase, catal…
27565	AT5G17220	203.316	23.9861	8.47643	1.01e-17	glutathione S-transferase phi 12 (GSTF12); CONTAINS InterPro DOMAIN/s: Thioredoxin fold (InterPro:IPR012335), Glutathione S-transferase, C-terminal (InterPro:IPR004046), Glutathione S-transferase, C-terminal-like (InterPro:IPR010987), Glutathione S-transferase/chloride channel, C-terminal (InterPro:IPR017933), Glutathione S-transferase, N-terminal (InterPro:IPR004045), Thioredoxin-like fold (Inte…
4401	AT1G42970	199.228	23.7012	8.40581	1.27e-05	glyceraldehyde-3-phosphate dehydrogenase B subunit (GAPB); FUNCTIONS IN: glyceraldehyde-3-phosphate dehydrogenase (phosphorylating) activity, glyceraldehyde-3-phosphate dehydrogenase (NADP+) (phosphorylating) activity, glyceraldehyde-3-phosphate dehydrogenase activity; INVOLVED IN: in 6 processes; LOCATED IN: in 7 components; EXPRESSED IN: 25 plant structures; EXPRESSED DURING: 15 growth stages; …
17389	AT3G29590	83.646	10.3919	8.04916	2.49e-07	AT5MAT; CONTAINS InterPro DOMAIN/s: Transferase (InterPro:IPR003480); BEST Arabidopsis thaliana protein match is: HXXXD-type acyl-transferase family protein (TAIR:AT5G39050.1); Has 2262 Blast hits to 2246 proteins in 131 species: Archae - 0; Bacteria - 0; Metazoa - 0; Fungi - 36; Plants - 2224; Viruses - 0; Other Eukaryotes - 2 (source: NCBI BLink).
13029	AT2G40050	25.2573	3.25198	7.76674	0.0158938	Cysteine/Histidine-rich C1 domain family protein; FUNCTIONS IN: zinc ion binding; LOCATED IN: cellular_component unknown; CONTAINS InterPro DOMAIN/s: DC1 (InterPro:IPR004146), Zinc finger, PHD-type (InterPro:IPR001965), C1-like (InterPro:IPR011424); BEST Arabidopsis thaliana protein match is: Cysteine/Histidine-rich C1 domain family protein (TAIR:AT1G61840.1); Has 1548 Blast hits to 649 proteins …
28468	AT5G25920	35.5766	4.59567	7.74133	0.0026955	BEST Arabidopsis thaliana protein match is: Eukaryotic aspartyl protease family protein (TAIR:AT3G29750.1); Has 1807 Blast hits to 1807 proteins in 277 species: Archae - 0; Bacteria - 0; Metazoa - 736; Fungi - 347; Plants - 385; Viruses - 0; Other Eukaryotes - 339 (source: NCBI BLink).
30442	AT5G42800	432.735	57.2748	7.55542	6.18e-18	dihydroflavonol 4-reductase (DFR); CONTAINS InterPro DOMAIN/s: NAD-dependent epimerase/dehydratase (InterPro:IPR001509), NAD(P)-binding domain (InterPro:IPR016040); BEST Arabidopsis thaliana protein match is: NAD(P)-binding Rossmann-fold superfamily protein (TAIR:AT2G45400.1); Has 1807 Blast hits to 1807 proteins in 277 species: Archae - 0; Bacteria - 0; Metazoa - 736; Fungi - 347; Plants - 385; …
24558	AT4G29030	54.1262	7.17719	7.54142	8.72e-05	Putative membrane lipoprotein; FUNCTIONS IN: molecular_function unknown; INVOLVED IN: biological_process unknown; LOCATED IN: endomembrane system; EXPRESSED IN: 15 plant structures; EXPRESSED DURING: 7 growth stages; Has 83209 Blast hits to 19401 proteins in 1362 species: Archae - 122; Bacteria - 36227; Metazoa - 23555; Fungi - 3961; Plants - 7492; Viruses - 888; Other Eukaryotes - 10964 (source:…
3499	AT1G32060	134.807	18.2603	7.38252	4.47e-11	phosphoribulokinase (PRK); FUNCTIONS IN: protein binding, phosphoribulokinase activity, ATP binding; INVOLVED IN: response to cold, defense response to bacterium, biosynthetic process, peptidyl-cysteine S-nitrosylation; LOCATED IN: in 8 components; EXPRESSED IN: 24 plant structures; EXPRESSED DURING: 15 growth stages; CONTAINS InterPro DOMAIN/s: Phosphoribulokinase/uridine kinase (InterPro:IPR006…
5110	AT1G51020	287.085	39.9924	7.1785	7.2e-22	unknown protein; BEST Arabidopsis thaliana protein match is: unknown protein (TAIR:AT1G51010.1).
30375	AT5G42290	28.0252	3.9473	7.09985	0.0129839	transcription activator-related; Has 1807 Blast hits to 1807 proteins in 277 species: Archae - 0; Bacteria - 0; Metazoa - 736; Fungi - 347; Plants - 385; Viruses - 0; Other Eukaryotes - 339 (source: NCBI BLink).
18918	AT3G48230	52.417	7.41048	7.07336	0.0116338	Protein of Unknown Function (DUF239); FUNCTIONS IN: molecular_function unknown; INVOLVED IN: biological_process unknown; LOCATED IN: endomembrane system; CONTAINS InterPro DOMAIN/s: Protein of unknown function DUF239, plant (InterPro:IPR004314); BEST Arabidopsis thaliana protein match is: Protein of Unknown Function (DUF239) (TAIR:AT5G18460.1); Has 744 Blast hits to 694 proteins in 28 species: Ar…
24256	AT4G26460	116.435	17.0624	6.82406	4.64e-09	S-adenosyl-L-methionine-dependent methyltransferases superfamily protein; FUNCTIONS IN: methyltransferase activity; INVOLVED IN: biological_process unknown; LOCATED IN: cellular_component unknown; EXPRESSED IN: sperm cell; CONTAINS InterPro DOMAIN/s: SAM dependent carboxyl methyltransferase (InterPro:IPR005299); BEST Arabidopsis thaliana protein match is: S-adenosyl-L-methionine-dependent methylt…
4639	AT1G45474	21.9247	3.2147	6.82015	0.0433171	photosystem I light harvesting complex gene 5 (LHCA5); FUNCTIONS IN: pigment binding; INVOLVED IN: photosynthesis, light harvesting in photosystem I, photosynthesis; LOCATED IN: light-harvesting complex, chloroplast thylakoid membrane, photosystem I antenna complex, chloroplast, membrane; EXPRESSED IN: 21 plant structures; EXPRESSED DURING: 13 growth stages; CONTAINS InterPro DOMAIN/s: Chlorophyl…
2316	AT1G21250	334.591	49.2077	6.79956	5.76e-05	cell wall-associated kinase (WAK1); FUNCTIONS IN: kinase activity; INVOLVED IN: cell surface receptor linked signaling pathway, response to virus, defense response to fungus, response to salicylic acid stimulus; LOCATED IN: plasma membrane, vacuole, plant-type cell wall; EXPRESSED IN: 21 plant structures; EXPRESSED DURING: 13 growth stages; CONTAINS InterPro DOMAIN/s: EGF-like calcium-binding (In…
23122	AT4G16870	56.2179	8.35243	6.73072	0.00336443
2210	AT1G20340	276.742	41.7272	6.63217	1.81e-12	DNA-DAMAGE-REPAIR/TOLERATION PROTEIN 112 (DRT112); FUNCTIONS IN: electron carrier activity, copper ion binding; INVOLVED IN: response to UV, response to chemical stimulus, copper ion homeostasis, negative regulation of translation, response to copper ion; LOCATED IN: thylakoid, thylakoid lumen, chloroplast thylakoid lumen, chloroplast stroma, chloroplast; EXPRESSED IN: 25 plant structures; EXPRES…
6752	AT1G65890	23.0792	3.56397	6.47569	0.0346252	acyl activating enzyme 12 (AAE12); FUNCTIONS IN: catalytic activity; INVOLVED IN: metabolic process; EXPRESSED IN: leaf apex, hypocotyl, flower; EXPRESSED DURING: petal differentiation and expansion stage; CONTAINS InterPro DOMAIN/s: AMP-dependent synthetase/ligase (InterPro:IPR000873); BEST Arabidopsis thaliana protein match is: benzoyloxyglucosinolate 1 (TAIR:AT1G65880.1); Has 77298 Blast hits …
31785	AT5G54060	230.338	35.7423	6.44441	6.2e-05	UDP-glucose:flavonoid 3-o-glucosyltransferase (UF3GT); FUNCTIONS IN: transferase activity, transferring glycosyl groups; INVOLVED IN: N-terminal protein myristoylation, response to sucrose stimulus; LOCATED IN: cellular_component unknown; EXPRESSED IN: 14 plant structures; EXPRESSED DURING: LP.04 four leaves visible, 4 anthesis, C globular stage, E expanded cotyledon stage, D bilateral stage; CON…
3294	AT1G30380	227.59	35.3811	6.43252	1.2e-06	photosystem I subunit K (PSAK); FUNCTIONS IN: molecular_function unknown; INVOLVED IN: photosynthesis; LOCATED IN: thylakoid, chloroplast thylakoid membrane, photosystem I, chloroplast, membrane; EXPRESSED IN: 23 plant structures; EXPRESSED DURING: 13 growth stages; CONTAINS InterPro DOMAIN/s: Photosystem I PsaG/PsaK protein (InterPro:IPR000549), Photosystem I reaction centre, PsaK, plant (InterP…
28078	AT5G22460	80.1163	12.6554	6.33058	0.00112664	alpha/beta-Hydrolases superfamily protein; FUNCTIONS IN: catalytic activity; INVOLVED IN: biological_process unknown; LOCATED IN: cell wall, vacuole, plant-type cell wall; EXPRESSED IN: 19 plant structures; EXPRESSED DURING: 12 growth stages; CONTAINS InterPro DOMAIN/s: Alpha/beta hydrolase fold-1 (InterPro:IPR000073); BEST Arabidopsis thaliana protein match is: alpha/beta-Hydrolases superfamily …
377	AT1G04370	83.4139	13.2541	6.29344	3.58e-06	Ethylene-responsive element binding factor 14 (ERF14); CONTAINS InterPro DOMAIN/s: DNA-binding, integrase-type (InterPro:IPR016177), Pathogenesis-related transcriptional factor/ERF, DNA-binding (InterPro:IPR001471); BEST Arabidopsis thaliana protein match is: Integrase-type DNA-binding superfamily protein (TAIR:AT5G43410.1); Has 6105 Blast hits to 5744 proteins in 253 species: Archae - 0; Bacteri…
11445	AT2G26400	301.521	48.2537	6.24867	8.47e-21	acireductone dioxygenase 3 (ARD3); FUNCTIONS IN: heteroglycan binding, acireductone dioxygenase [iron(II)-requiring] activity, metal ion binding; INVOLVED IN: oxidation reduction, L-methionine salvage from methylthioadenosine; LOCATED IN: cellular_component unknown; EXPRESSED IN: 22 plant structures; EXPRESSED DURING: 13 growth stages; CONTAINS InterPro DOMAIN/s: Acireductone dioxygenase, ARD (In…
19175	AT3G50440	233.101	37.5508	6.20763	2.93e-16	methyl esterase 10 (MES10); CONTAINS InterPro DOMAIN/s: Alpha/beta hydrolase fold-1 (InterPro:IPR000073); BEST Arabidopsis thaliana protein match is: methyl esterase 1 (TAIR:AT2G23620.1); Has 1602 Blast hits to 1600 proteins in 360 species: Archae - 4; Bacteria - 838; Metazoa - 1; Fungi - 25; Plants - 612; Viruses - 0; Other Eukaryotes - 122 (source: NCBI BLink).
19602	AT3G54050	84.0374	13.5666	6.19446	0.000456515	high cyclic electron flow 1 (HCEF1); FUNCTIONS IN: fructose 1,6-bisphosphate 1-phosphatase activity, phosphoric ester hydrolase activity; INVOLVED IN: response to cold, photosynthetic electron transport in photosystem I, fructose metabolic process; LOCATED IN: apoplast, stromule, chloroplast stroma, chloroplast; EXPRESSED IN: 22 plant structures; EXPRESSED DURING: 14 growth stages; CONTAINS Inter…
26539	AT5G07310	428.911	69.8999	6.13608	2.85e-28	Integrase-type DNA-binding superfamily protein; FUNCTIONS IN: DNA binding, sequence-specific DNA binding transcription factor activity; INVOLVED IN: regulation of transcription, DNA-dependent; LOCATED IN: nucleus; CONTAINS InterPro DOMAIN/s: DNA-binding, integrase-type (InterPro:IPR016177), Pathogenesis-related transcriptional factor/ERF, DNA-binding (InterPro:IPR001471); BEST Arabidopsis thalian…
25685	AT4G38970	279.697	45.6188	6.13117	1.59e-09	fructose-bisphosphate aldolase 2 (FBA2); FUNCTIONS IN: fructose-bisphosphate aldolase activity, catalytic activity; INVOLVED IN: response to cadmium ion, pentose-phosphate shunt, response to abscisic acid stimulus; LOCATED IN: in 7 components; EXPRESSED IN: 27 plant structures; EXPRESSED DURING: 14 growth stages; CONTAINS InterPro DOMAIN/s: Aldolase-type TIM barrel (InterPro:IPR013785), Fructose-…
15509	AT3G14420	108.936	18.0913	6.02145	0.00155309	Aldolase-type TIM barrel family protein; FUNCTIONS IN: glycolate oxidase activity; INVOLVED IN: oxidation reduction, metabolic process; LOCATED IN: in 7 components; EXPRESSED IN: cotyledon, fruit, guard cell, juvenile leaf, leaf; EXPRESSED DURING: seedling growth; CONTAINS InterPro DOMAIN/s: Aldolase-type TIM barrel (InterPro:IPR013785), FMN-dependent alpha-hydroxy acid dehydrogenase, active site…
27560	AT5G17170	26.1172	4.4691	5.84395	0.0337457	enhancer of sos3-1 (ENH1); FUNCTIONS IN: electron carrier activity, metal ion binding; LOCATED IN: chloroplast thylakoid membrane, chloroplast, chloroplast envelope; EXPRESSED IN: 22 plant structures; EXPRESSED DURING: 14 growth stages; CONTAINS InterPro DOMAIN/s: Rubredoxin-type Fe(Cys)4 protein (InterPro:IPR004039), PDZ/DHR/GLGF (InterPro:IPR001478); BEST Arabidopsis thaliana protein match is: …
11181	AT2G24270	109.984	19.0089	5.78594	0.00269185	aldehyde dehydrogenase 11A3 (ALDH11A3); FUNCTIONS IN: 3-chloroallyl aldehyde dehydrogenase activity, glyceraldehyde-3-phosphate dehydrogenase (NADP+) activity; INVOLVED IN: oxidation reduction, metabolic process; EXPRESSED IN: 26 plant structures; EXPRESSED DURING: 15 growth stages; CONTAINS InterPro DOMAIN/s: Aldehyde/histidinol dehydrogenase (InterPro:IPR016161), Aldehyde dehydrogenase (InterPr…
3240	AT1G29910	67.298	12.0011	5.60766	0.000296951	chlorophyll A/B binding protein 3 (CAB3); FUNCTIONS IN: chlorophyll binding; INVOLVED IN: photosynthesis, light harvesting, photosynthesis; LOCATED IN: in 6 components; EXPRESSED IN: cotyledon, guard cell, juvenile leaf, cultured cell, leaf; CONTAINS InterPro DOMAIN/s: Chlorophyll A-B binding protein (InterPro:IPR001344); BEST Arabidopsis thaliana protein match is: chlorophyll A/B-binding protein…
232	AT1G03055	34.4454	6.19244	5.5625	0.0453222	unknown protein; BEST Arabidopsis thaliana protein match is: unknown protein (TAIR:AT1G64680.1); Has 143 Blast hits to 143 proteins in 26 species: Archae - 0; Bacteria - 6; Metazoa - 0; Fungi - 0; Plants - 122; Viruses - 0; Other Eukaryotes - 15 (source: NCBI BLink).
6890	AT1G67090	1685.67	303.15	5.5605	1.24e-14	ribulose bisphosphate carboxylase small chain 1A (RBCS1A); FUNCTIONS IN: ribulose-bisphosphate carboxylase activity, copper ion binding; INVOLVED IN: carbon fixation, response to cold, response to blue light, response to red light, response to far red light; LOCATED IN: in 10 components; EXPRESSED IN: 22 plant structures; EXPRESSED DURING: L mature pollen stage, M germinated pollen stage, seedlin…
2630	AT1G24020	92.9233	16.772	5.54037	3.09e-06	MLP-like protein 423 (MLP423); INVOLVED IN: response to biotic stimulus, defense response; LOCATED IN: membrane; EXPRESSED IN: 23 plant structures; EXPRESSED DURING: 15 growth stages; CONTAINS InterPro DOMAIN/s: Bet v I allergen (InterPro:IPR000916); BEST Arabidopsis thaliana protein match is: MLP-like protein 28 (TAIR:AT1G70830.3); Has 1440 Blast hits to 1404 proteins in 125 species: Archae - 0;…
5943	AT1G58225	207.183	37.8885	5.46823	3.7e-13	unknown protein; FUNCTIONS IN: molecular_function unknown; INVOLVED IN: biological_process unknown; LOCATED IN: endomembrane system; Has 4 Blast hits to 4 proteins in 2 species: Archae - 0; Bacteria - 0; Metazoa - 0; Fungi - 0; Plants - 4; Viruses - 0; Other Eukaryotes - 0 (source: NCBI BLink).
4782	AT1G48100	358.16	66.5209	5.38418	4.12e-18	Pectin lyase-like superfamily protein; FUNCTIONS IN: polygalacturonase activity; INVOLVED IN: carbohydrate metabolic process; EXPRESSED IN: 19 plant structures; EXPRESSED DURING: 10 growth stages; CONTAINS InterPro DOMAIN/s: Pectin lyase fold/virulence factor (InterPro:IPR011050), Pectin lyase fold (InterPro:IPR012334), Glycoside hydrolase, family 28 (InterPro:IPR000743), Parallel beta-helix repe…
26616	AT5G07990	159.209	30.9934	5.13686	1.06e-09	TRANSPARENT TESTA 7 (TT7); CONTAINS InterPro DOMAIN/s: Cytochrome P450 (InterPro:IPR001128), Cytochrome P450, E-class, group I (InterPro:IPR002401), Cytochrome P450, conserved site (InterPro:IPR017972); BEST Arabidopsis thaliana protein match is: cytochrome P450, family 706, subfamily A, polypeptide 6 (TAIR:AT4G12320.1); Has 35179 Blast hits to 34934 proteins in 1774 species: Archae - 51; Bacteri…
6338	AT1G62333	43.0687	8.39753	5.12873	0.00532358	unknown protein; FUNCTIONS IN: molecular_function unknown; INVOLVED IN: biological_process unknown; LOCATED IN: chloroplast; Has 30201 Blast hits to 17322 proteins in 780 species: Archae - 12; Bacteria - 1396; Metazoa - 17338; Fungi - 3422; Plants - 5037; Viruses - 0; Other Eukaryotes - 2996 (source: NCBI BLink).
27201	AT5G13930	784.858	154.252	5.08815	7.87e-26	TRANSPARENT TESTA 4 (TT4); FUNCTIONS IN: naringenin-chalcone synthase activity; INVOLVED IN: in 11 processes; LOCATED IN: plant-type vacuole membrane, endoplasmic reticulum, nucleus; EXPRESSED IN: 22 plant structures; EXPRESSED DURING: 14 growth stages; CONTAINS InterPro DOMAIN/s: Chalcone/stilbene synthase, N-terminal (InterPro:IPR001099), Thiolase-like (InterPro:IPR016039), Polyketide synthase,…
8388	AT1G80580	42.4355	8.34368	5.08594	0.00642064	Integrase-type DNA-binding superfamily protein; CONTAINS InterPro DOMAIN/s: DNA-binding, integrase-type (InterPro:IPR016177), Pathogenesis-related transcriptional factor/ERF, DNA-binding (InterPro:IPR001471); BEST Arabidopsis thaliana protein match is: Integrase-type DNA-binding superfamily protein (TAIR:AT5G18560.1); Has 5731 Blast hits to 5495 proteins in 249 species: Archae - 0; Bacteria - 0; …
12526	AT2G35700	37.1258	7.38562	5.02677	0.0136097	ERF family protein 38 (ERF38); CONTAINS InterPro DOMAIN/s: DNA-binding, integrase-type (InterPro:IPR016177), Pathogenesis-related transcriptional factor/ERF, DNA-binding (InterPro:IPR001471); BEST Arabidopsis thaliana protein match is: Integrase-type DNA-binding superfamily protein (TAIR:AT4G16750.1); Has 5850 Blast hits to 5685 proteins in 248 species: Archae - 0; Bacteria - 2; Metazoa - 0; Fung…
10423	AT2G17845	116.762	23.4688	4.9752	4.34e-07	NAD(P)-binding Rossmann-fold superfamily protein; FUNCTIONS IN: oxidoreductase activity, binding, catalytic activity; INVOLVED IN: oxidation reduction, metabolic process; EXPRESSED IN: sepal, male gametophyte, carpel; EXPRESSED DURING: 4 anthesis, petal differentiation and expansion stage; CONTAINS InterPro DOMAIN/s: Short-chain dehydrogenase/reductase, conserved site (InterPro:IPR020904), NAD(P)…
11035	AT2G23000	60.9521	12.3872	4.92059	0.0332367	serine carboxypeptidase-like 10 (scpl10); FUNCTIONS IN: serine-type carboxypeptidase activity; INVOLVED IN: proteolysis; LOCATED IN: endomembrane system; CONTAINS InterPro DOMAIN/s: Peptidase S10, serine carboxypeptidase (InterPro:IPR001563); BEST Arabidopsis thaliana protein match is: serine carboxypeptidase-like 9 (TAIR:AT2G23010.1); Has 3984 Blast hits to 3884 proteins in 449 species: Archae -…
31644	AT5G52860	121.671	25.1816	4.83175	3.59e-07	ABC-2 type transporter family protein; FUNCTIONS IN: ATPase activity, coupled to transmembrane movement of substances; LOCATED IN: membrane; EXPRESSED IN: 9 plant structures; EXPRESSED DURING: 6 growth stages; CONTAINS InterPro DOMAIN/s: ATPase, AAA+ type, core (InterPro:IPR003593), ABC transporter-like (InterPro:IPR003439), ABC-2 type transporter (InterPro:IPR013525), ABC transporter, conserved …
5252	AT1G52230	136.869	28.67	4.77395	0.00136919	photosystem I subunit H2 (PSAH2); FUNCTIONS IN: molecular_function unknown; INVOLVED IN: photosynthesis; LOCATED IN: in 6 components; EXPRESSED IN: 21 plant structures; EXPRESSED DURING: 13 growth stages; CONTAINS InterPro DOMAIN/s: Photosystem I reaction centre subunit VI (InterPro:IPR004928); BEST Arabidopsis thaliana protein match is: photosystem I subunit H-1 (TAIR:AT3G16140.1); Has 102 Blast…
24453	AT4G28140	364.244	77.6487	4.69092	1.8e-19	Integrase-type DNA-binding superfamily protein; CONTAINS InterPro DOMAIN/s: DNA-binding, integrase-type (InterPro:IPR016177), Pathogenesis-related transcriptional factor/ERF, DNA-binding (InterPro:IPR001471); BEST Arabidopsis thaliana protein match is: Integrase-type DNA-binding superfamily protein (TAIR:AT2G20880.1); Has 5994 Blast hits to 5727 proteins in 260 species: Archae - 0; Bacteria - 0; …
5108	AT1G51000	106.529	22.7754	4.67736	3.14e-06	unknown protein; BEST Arabidopsis thaliana protein match is: unknown protein (TAIR:AT1G51020.1); Has 19 Blast hits to 16 proteins in 2 species: Archae - 0; Bacteria - 0; Metazoa - 0; Fungi - 0; Plants - 19; Viruses - 0; Other Eukaryotes - 0 (source: NCBI BLink).
23639	AT4G21280	234.283	51.7013	4.53147	7.62e-06	photosystem II subunit QA (PSBQA); FUNCTIONS IN: calcium ion binding; INVOLVED IN: response to light stimulus, peptidyl-cysteine S-nitrosylation, response to light intensity; LOCATED IN: in 8 components; EXPRESSED IN: 27 plant structures; EXPRESSED DURING: 15 growth stages; CONTAINS InterPro DOMAIN/s: Photosystem II oxygen evolving complex protein PsbQ (InterPro:IPR008797), Twin-arginine transloc…
6120	AT1G60590	478.768	106.258	4.50571	1.7e-13	Pectin lyase-like superfamily protein; FUNCTIONS IN: polygalacturonase activity; INVOLVED IN: carbohydrate metabolic process; EXPRESSED IN: 20 plant structures; EXPRESSED DURING: 10 growth stages; CONTAINS InterPro DOMAIN/s: Pectin lyase fold/virulence factor (InterPro:IPR011050), Pectin lyase fold (InterPro:IPR012334), Glycoside hydrolase, family 28 (InterPro:IPR000743), Parallel beta-helix repe…
27123	AT5G13225	29.096	6.47129	4.49616	0.0429928	snoRNA
15427	AT3G13784	91.6403	20.429	4.4858	3.17e-05	cell wall invertase 5 (CWINV5); FUNCTIONS IN: hydrolase activity, hydrolyzing O-glycosyl compounds; INVOLVED IN: sucrose catabolic process, using beta-fructofuranosidase, carbohydrate metabolic process; LOCATED IN: endomembrane system; EXPRESSED IN: 15 plant structures; EXPRESSED DURING: LP.04 four leaves visible, 4 anthesis, LP.10 ten leaves visible, petal differentiation and expansion stage; CO…
12941	AT2G39330	120.729	26.9624	4.47769	1.33e-06	jacalin-related lectin 23 (JAL23); FUNCTIONS IN: molecular_function unknown; INVOLVED IN: biological_process unknown; LOCATED IN: vacuole; EXPRESSED IN: 24 plant structures; EXPRESSED DURING: 14 growth stages; CONTAINS InterPro DOMAIN/s: Mannose-binding lectin (InterPro:IPR001229); BEST Arabidopsis thaliana protein match is: jacalin-related lectin 22 (TAIR:AT2G39310.3); Has 1977 Blast hits to 736…
16291	AT3G21055	117.422	26.2758	4.4688	2.11e-06	photosystem II subunit T (PSBTN); FUNCTIONS IN: molecular_function unknown; INVOLVED IN: biological_process unknown; LOCATED IN: chloroplast thylakoid lumen, chloroplast photosystem II, chloroplast; EXPRESSED IN: 21 plant structures; EXPRESSED DURING: 13 growth stages; BEST Arabidopsis thaliana protein match is: Photosystem II 5 kD protein (TAIR:AT1G51400.1); Has 88 Blast hits to 88 proteins in 1…
841	AT1G08380	243.974	55.0232	4.43401	1.02e-06	photosystem I subunit O (PSAO); FUNCTIONS IN: molecular_function unknown; INVOLVED IN: response to salt stress, photosynthesis, light harvesting in photosystem I; LOCATED IN: thylakoid, photosystem I, chloroplast; EXPRESSED IN: 21 plant structures; EXPRESSED DURING: 13 growth stages; CONTAINS InterPro DOMAIN/s: Photosystem I PsaO (InterPro:IPR017498); Has 161 Blast hits to 161 proteins in 28 spec…
23826	AT4G22753	56.073	12.6762	4.4235	0.00262216	sterol 4-alpha methyl oxidase 1-3 (SMO1-3); FUNCTIONS IN: 4,4-dimethyl-9beta,19-cyclopropylsterol-4alpha-methyl oxidase activity, catalytic activity; INVOLVED IN: oxidation reduction, fatty acid biosynthetic process; LOCATED IN: endoplasmic reticulum; EXPRESSED IN: 18 plant structures; EXPRESSED DURING: 13 growth stages; CONTAINS InterPro DOMAIN/s: Fatty acid hydroxylase (InterPro:IPR006694); BES…
17237	AT3G28600	159.197	36.4013	4.37339	4.77e-05	P-loop containing nucleoside triphosphate hydrolases superfamily protein; FUNCTIONS IN: nucleoside-triphosphatase activity, ATPase activity, nucleotide binding, ATP binding; INVOLVED IN: N-terminal protein myristoylation; LOCATED IN: endomembrane system; EXPRESSED IN: flower; EXPRESSED DURING: petal differentiation and expansion stage; CONTAINS InterPro DOMAIN/s: ATPase, AAA-type, core (InterPro:…
2133	AT1G19630	200.17	45.8328	4.3674	1.82e-10	cytochrome P450, family 722, subfamily A, polypeptide 1 (CYP722A1); FUNCTIONS IN: electron carrier activity, monooxygenase activity, iron ion binding, oxygen binding, heme binding; INVOLVED IN: oxidation reduction; LOCATED IN: endomembrane system; EXPRESSED IN: stem, flower; EXPRESSED DURING: petal differentiation and expansion stage; CONTAINS InterPro DOMAIN/s: Cytochrome P450 (InterPro:IPR00112…
20825	AT4G01080	43.8825	10.0702	4.35764	0.0087337	TRICHOME BIREFRINGENCE-LIKE 26 (TBL26); CONTAINS InterPro DOMAIN/s: Protein of unknown function DUF231, plant (InterPro:IPR004253); BEST Arabidopsis thaliana protein match is: TRICHOME BIREFRINGENCE-LIKE 25 (TAIR:AT1G01430.1); Has 1341 Blast hits to 1324 proteins in 34 species: Archae - 0; Bacteria - 0; Metazoa - 0; Fungi - 2; Plants - 1336; Viruses - 0; Other Eukaryotes - 3 (source: NCBI BLink).
5109	AT1G51010	125.114	28.7124	4.35749	1.2e-06	unknown protein; BEST Arabidopsis thaliana protein match is: unknown protein (TAIR:AT1G51020.1); Has 334 Blast hits to 303 proteins in 107 species: Archae - 20; Bacteria - 126; Metazoa - 41; Fungi - 13; Plants - 30; Viruses - 2; Other Eukaryotes - 102 (source: NCBI BLink).
18749	AT3G46780	92.862	21.4483	4.32958	0.00302012	plastid transcriptionally active 16 (PTAC16); FUNCTIONS IN: binding, catalytic activity; INVOLVED IN: metabolic process; LOCATED IN: in 6 components; EXPRESSED IN: 21 plant structures; EXPRESSED DURING: 14 growth stages; CONTAINS InterPro DOMAIN/s: NAD(P)-binding domain (InterPro:IPR016040), NmrA-like (InterPro:IPR008030); BEST Arabidopsis thaliana protein match is: NAD(P)-binding Rossmann-fold s…
31134	AT5G48485	3026.17	709.732	4.26381	2.15e-26	DEFECTIVE IN INDUCED RESISTANCE 1 (DIR1); FUNCTIONS IN: lipid binding, lipid transporter activity; INVOLVED IN: systemic acquired resistance, lipid transport; LOCATED IN: endomembrane system; EXPRESSED IN: 22 plant structures; EXPRESSED DURING: 13 growth stages; CONTAINS InterPro DOMAIN/s: Bifunctional inhibitor/plant lipid transfer protein/seed storage (InterPro:IPR016140), Plant lipid transfer …
13168	AT2G41230	41.9023	9.96944	4.20307	0.0145758	unknown protein; Has 75 Blast hits to 75 proteins in 8 species: Archae - 0; Bacteria - 0; Metazoa - 0; Fungi - 0; Plants - 75; Viruses - 0; Other Eukaryotes - 0 (source: NCBI BLink).
13347	AT2G42800	62.6939	14.994	4.18126	0.00173803	receptor like protein 29 (RLP29); LOCATED IN: anchored to membrane, plant-type cell wall; EXPRESSED IN: 16 plant structures; EXPRESSED DURING: 8 growth stages; CONTAINS InterPro DOMAIN/s: Leucine-rich repeat (InterPro:IPR001611); BEST Arabidopsis thaliana protein match is: Leucine-rich repeat (LRR) family protein (TAIR:AT1G80080.1); Has 95156 Blast hits to 31366 proteins in 1102 species: Archae -…
17267	AT3G28840	56.6705	13.6397	4.15481	0.00294931	Protein of unknown function (DUF1216); LOCATED IN: endomembrane system; EXPRESSED IN: 9 plant structures; EXPRESSED DURING: L mature pollen stage, M germinated pollen stage, 4 anthesis, petal differentiation and expansion stage; CONTAINS InterPro DOMAIN/s: Protein of unknown function DUF1216 (InterPro:IPR009605); BEST Arabidopsis thaliana protein match is: Protein of unknown function (DUF1216) (T…
32566	AT5G60900	99.2652	24.2999	4.085	0.0158166	receptor-like protein kinase 1 (RLK1); FUNCTIONS IN: in 6 functions; INVOLVED IN: protein amino acid phosphorylation; LOCATED IN: endomembrane system; EXPRESSED IN: 23 plant structures; EXPRESSED DURING: 13 growth stages; CONTAINS InterPro DOMAIN/s: Curculin-like (mannose-binding) lectin (InterPro:IPR001480), Protein kinase, ATP binding site (InterPro:IPR017441), Serine/threonine-protein kinase d…
6548	AT1G64160	1913.47	473.841	4.0382	4.39e-23	Disease resistance-responsive (dirigent-like protein) family protein; FUNCTIONS IN: molecular_function unknown; INVOLVED IN: lignan biosynthetic process, defense response; LOCATED IN: endomembrane system; EXPRESSED IN: petal, hypocotyl, root; EXPRESSED DURING: petal differentiation and expansion stage; CONTAINS InterPro DOMAIN/s: Plant disease resistance response protein (InterPro:IPR004265); BES…
23699	AT4G21760	235.667	60.1259	3.91955	1.23e-10	beta-glucosidase 47 (BGLU47); FUNCTIONS IN: cation binding, hydrolase activity, hydrolyzing O-glycosyl compounds, catalytic activity; INVOLVED IN: carbohydrate metabolic process; LOCATED IN: endomembrane system; EXPRESSED IN: 19 plant structures; EXPRESSED DURING: 13 growth stages; CONTAINS InterPro DOMAIN/s: Glycoside hydrolase, family 1 (InterPro:IPR001360), Glycoside hydrolase, family 1, activ…
20940	AT4G01985	512.01	133.306	3.84087	8.05e-21	unknown protein; FUNCTIONS IN: molecular_function unknown; INVOLVED IN: biological_process unknown; LOCATED IN: endomembrane system; Has 35333 Blast hits to 34131 proteins in 2444 species: Archae - 798; Bacteria - 22429; Metazoa - 974; Fungi - 991; Plants - 531; Viruses - 0; Other Eukaryotes - 9610 (source: NCBI BLink).
19077	AT3G49620	209.296	54.8023	3.8191	2.45e-09	DARK INDUCIBLE 11 (DIN11); FUNCTIONS IN: oxidoreductase activity, iron ion binding; INVOLVED IN: aging, response to light stimulus, response to sucrose stimulus, cellular response to starvation; EXPRESSED IN: 6 plant structures; EXPRESSED DURING: LP.06 six leaves visible, LP.04 four leaves visible, LP.10 ten leaves visible, LP.08 eight leaves visible; CONTAINS InterPro DOMAIN/s: Isopenicillin N s…
12859	AT2G38540	1282.76	336.262	3.81476	4.43e-11	lipid transfer protein 1 (LP1); FUNCTIONS IN: calmodulin binding; INVOLVED IN: lipid transport; LOCATED IN: apoplast, plant-type cell wall; EXPRESSED IN: 22 plant structures; EXPRESSED DURING: 13 growth stages; CONTAINS InterPro DOMAIN/s: Bifunctional inhibitor/plant lipid transfer protein/seed storage (InterPro:IPR016140), Plant lipid transfer protein/seed storage/trypsin-alpha amylase inhibitor…
10839	AT2G21330	178.123	47.0293	3.78748	0.000449901	fructose-bisphosphate aldolase 1 (FBA1); FUNCTIONS IN: fructose-bisphosphate aldolase activity, catalytic activity; INVOLVED IN: response to cadmium ion, pentose-phosphate shunt; LOCATED IN: in 8 components; EXPRESSED IN: 25 plant structures; EXPRESSED DURING: 15 growth stages; CONTAINS InterPro DOMAIN/s: Aldolase-type TIM barrel (InterPro:IPR013785), Fructose-bisphosphate aldolase, class-I (Inte…
163	AT1G02450	125.059	33.5027	3.73279	0.000429657	NIM1-interacting 1 (NIMIN1); FUNCTIONS IN: protein binding; INVOLVED IN: regulation of systemic acquired resistance, defense response to bacterium, negative regulation of transcription; LOCATED IN: nucleus; EXPRESSED IN: 20 plant structures; EXPRESSED DURING: 13 growth stages; BEST Arabidopsis thaliana protein match is: systemic acquired resistance (SAR) regulator protein NIMIN-1-related (TAIR:AT…
10455	AT2G18120	109.73	29.6635	3.69916	0.00223627	SHI-related sequence 4 (SRS4); CONTAINS InterPro DOMAIN/s: Lateral Root Primordium type 1, C-terminal (InterPro:IPR006511), Zinc finger, Lateral Root Primordium type 1 (InterPro:IPR006510), Protein of unknown function DUF702 (InterPro:IPR007818); BEST Arabidopsis thaliana protein match is: Lateral root primordium (LRP) protein-related (TAIR:AT4G36260.1); Has 174 Blast hits to 174 proteins in 19 s…
23880	AT4G23220	62.904	17.0279	3.69417	0.00445014	cysteine-rich RLK (RECEPTOR-like protein kinase) 14 (CRK14); FUNCTIONS IN: kinase activity; INVOLVED IN: protein amino acid phosphorylation; LOCATED IN: cellular_component unknown; EXPRESSED IN: 14 plant structures; EXPRESSED DURING: 9 growth stages; CONTAINS InterPro DOMAIN/s: Protein kinase, ATP binding site (InterPro:IPR017441), Serine/threonine-protein kinase domain (InterPro:IPR002290), Prot…
8985	AT2G05520	864.455	234.88	3.6804	4.83e-22	glycine-rich protein 3 (GRP-3); FUNCTIONS IN: molecular_function unknown; INVOLVED IN: response to ethylene stimulus, response to desiccation, response to abscisic acid stimulus, response to salicylic acid stimulus; LOCATED IN: endomembrane system; EXPRESSED IN: 22 plant structures; EXPRESSED DURING: 14 growth stages; CONTAINS InterPro DOMAIN/s: Glycine rich protein (InterPro:IPR010800); BEST Ara…
20637	AT3G63140	60.3092	16.3883	3.68002	0.00772834	chloroplast stem-loop binding protein of 41 kDa (CSP41A); FUNCTIONS IN: mRNA binding, poly(U) RNA binding; INVOLVED IN: rRNA processing; LOCATED IN: in 6 components; EXPRESSED IN: 25 plant structures; EXPRESSED DURING: 15 growth stages; CONTAINS InterPro DOMAIN/s: NAD-dependent epimerase/dehydratase (InterPro:IPR001509), NAD(P)-binding domain (InterPro:IPR016040); BEST Arabidopsis thaliana protei…
31615	AT5G52600	62.5525	17.5341	3.56747	0.00533892	myb domain protein 82 (MYB82); FUNCTIONS IN: DNA binding, sequence-specific DNA binding transcription factor activity; INVOLVED IN: regulation of transcription; CONTAINS InterPro DOMAIN/s: SANT, DNA-binding (InterPro:IPR001005), Homeodomain-like (InterPro:IPR009057), Myb, DNA-binding (InterPro:IPR014778), HTH transcriptional regulator, Myb-type, DNA-binding (InterPro:IPR017930), Homeodomain-relat…
10328	AT2G17040	236.664	66.6782	3.54935	6.42e-06	NAC domain containing protein 36 (NAC036); CONTAINS InterPro DOMAIN/s: No apical meristem (NAM) protein (InterPro:IPR003441); BEST Arabidopsis thaliana protein match is: NAC domain containing protein 35 (TAIR:AT2G02450.2); Has 2865 Blast hits to 2857 proteins in 76 species: Archae - 0; Bacteria - 2; Metazoa - 0; Fungi - 0; Plants - 2863; Viruses - 0; Other Eukaryotes - 0 (source: NCBI BLink).
23149	AT4G17090	410.999	116.336	3.53288	4.39e-07	chloroplast beta-amylase (CT-BMY); CONTAINS InterPro DOMAIN/s: Glycoside hydrolase, family 14, conserved site (InterPro:IPR018238), Glycoside hydrolase, family 14 (InterPro:IPR001554), Glycoside hydrolase, catalytic core (InterPro:IPR017853), Glycoside hydrolase, family 14B, plant (InterPro:IPR001371), Glycoside hydrolase, subgroup, catalytic core (InterPro:IPR013781); BEST Arabidopsis thaliana p…
26491	AT5G06870	44.5524	12.6205	3.53018	0.0244452	polygalacturonase inhibiting protein 2 (PGIP2); FUNCTIONS IN: polygalacturonase inhibitor activity; INVOLVED IN: response to salt stress, signal transduction, defense response; LOCATED IN: cell wall, plant-type cell wall; EXPRESSED IN: 22 plant structures; EXPRESSED DURING: 13 growth stages; CONTAINS InterPro DOMAIN/s: Leucine-rich repeat-containing N-terminal domain, type 2 (InterPro:IPR013210),…
10776	AT2G20825	81.3757	23.7528	3.42594	0.00117924	ULTRAPETALA 2 (ULT2); FUNCTIONS IN: DNA binding; INVOLVED IN: biological_process unknown; LOCATED IN: cytosol, nucleus; EXPRESSED IN: 7 plant structures; EXPRESSED DURING: 6 growth stages; CONTAINS InterPro DOMAIN/s: Developmental regulator, ULTRAPETALA (InterPro:IPR020533), SAND domain (InterPro:IPR000770); BEST Arabidopsis thaliana protein match is: Developmental regulator, ULTRAPETALA (TAIR:AT…
24527	AT4G28750	176.085	51.4146	3.4248	6.56e-07	PSA E1 KNOCKOUT (PSAE-1); FUNCTIONS IN: catalytic activity; INVOLVED IN: response to salt stress; LOCATED IN: in 6 components; EXPRESSED IN: 24 plant structures; EXPRESSED DURING: 14 growth stages; CONTAINS InterPro DOMAIN/s: Photosystem I reaction centre subunit IV/PsaE (InterPro:IPR003375), Electron transport accessory protein (InterPro:IPR008990); BEST Arabidopsis thaliana protein match is: ph…
25077	AT4G33550	5268.23	1542.03	3.41643	4.71e-15	Bifunctional inhibitor/lipid-transfer protein/seed storage 2S albumin superfamily protein; FUNCTIONS IN: lipid binding; INVOLVED IN: lipid transport; LOCATED IN: endomembrane system; EXPRESSED IN: 15 plant structures; EXPRESSED DURING: 6 growth stages; CONTAINS InterPro DOMAIN/s: Bifunctional inhibitor/plant lipid transfer protein/seed storage (InterPro:IPR016140), Plant lipid transfer protein/se…
8219	AT1G78970	231.315	68.587	3.37258	0.000874533	lupeol synthase 1 (LUP1); CONTAINS InterPro DOMAIN/s: Terpene synthase, conserved site (InterPro:IPR002365), Terpenoid cylases/protein prenyltransferase alpha-alpha toroid (InterPro:IPR008930), Squalene cyclase (InterPro:IPR018333), Prenyltransferase/squalene oxidase (InterPro:IPR001330); BEST Arabidopsis thaliana protein match is: lupeol synthase 2 (TAIR:AT1G78960.1); Has 2106 Blast hits to 1984…
20639	AT3G63160	117.714	34.9513	3.36796	8.61e-05	FUNCTIONS IN: molecular_function unknown; INVOLVED IN: biological_process unknown; LOCATED IN: chloroplast outer membrane, thylakoid, chloroplast thylakoid membrane, chloroplast, chloroplast envelope; EXPRESSED IN: 21 plant structures; EXPRESSED DURING: 13 growth stages; BEST Arabidopsis thaliana protein match is: outer envelope membrane protein 7 (TAIR:AT3G52420.1); Has 26 Blast hits to 26 prote…
2174	AT1G20020	189.063	56.297	3.35832	2.31e-07	ferredoxin-NADP(+)-oxidoreductase 2 (FNR2); FUNCTIONS IN: oxidoreductase activity, poly(U) RNA binding, NADPH dehydrogenase activity; INVOLVED IN: oxidation reduction, defense response to fungus, incompatible interaction, defense response to bacterium; LOCATED IN: thylakoid, chloroplast thylakoid membrane, apoplast, chloroplast stroma, chloroplast; EXPRESSED IN: 24 plant structures; EXPRESSED DUR…
3547	AT1G32470	183.52	54.6707	3.35682	4.55e-07	Single hybrid motif superfamily protein; FUNCTIONS IN: glycine dehydrogenase (decarboxylating) activity; INVOLVED IN: glycine catabolic process, glycine decarboxylation via glycine cleavage system; LOCATED IN: mitochondrion, glycine cleavage complex, chloroplast; EXPRESSED IN: 23 plant structures; EXPRESSED DURING: 13 growth stages; CONTAINS InterPro DOMAIN/s: 2-oxo acid dehydrogenase, lipoyl-bin…
15821	AT3G17110	1074.92	322.93	3.32865	4.29e-08	pseudogene, glycine-rich protein
30676	AT5G44575	150.064	45.8245	3.27475	8.46e-05	unknown protein; FUNCTIONS IN: molecular_function unknown; INVOLVED IN: biological_process unknown; LOCATED IN: endomembrane system; Has 7 Blast hits to 7 proteins in 2 species: Archae - 0; Bacteria - 0; Metazoa - 0; Fungi - 0; Plants - 7; Viruses - 0; Other Eukaryotes - 0 (source: NCBI BLink).
27399	AT5G15780	69.9043	21.3636	3.27213	0.00487418	Pollen Ole e 1 allergen and extensin family protein; FUNCTIONS IN: molecular_function unknown; INVOLVED IN: biological_process unknown; LOCATED IN: endomembrane system; EXPRESSED IN: 14 plant structures; EXPRESSED DURING: 10 growth stages; CONTAINS InterPro DOMAIN/s: Pollen Ole e 1 allergen/extensin (InterPro:IPR006041); Has 85252 Blast hits to 38354 proteins in 1825 species: Archae - 258; Bacter…
21418	AT4G05180	262.357	81.5737	3.2162	0.00281908	photosystem II subunit Q-2 (PSBQ-2); FUNCTIONS IN: calcium ion binding; INVOLVED IN: peptidyl-cysteine S-nitrosylation; LOCATED IN: in 9 components; EXPRESSED IN: 23 plant structures; EXPRESSED DURING: 14 growth stages; CONTAINS InterPro DOMAIN/s: Photosystem II oxygen evolving complex protein PsbQ (InterPro:IPR008797); BEST Arabidopsis thaliana protein match is: photosystem II subunit QA (TAIR:A…
14329	AT3G04210	100.083	31.1853	3.20929	0.000581865	Disease resistance protein (TIR-NBS class); FUNCTIONS IN: transmembrane receptor activity, ATP binding; INVOLVED IN: signal transduction, apoptosis, defense response, innate immune response; LOCATED IN: intrinsic to membrane, endomembrane system; EXPRESSED IN: 18 plant structures; EXPRESSED DURING: 11 growth stages; CONTAINS InterPro DOMAIN/s: NB-ARC (InterPro:IPR002182), Disease resistance prote…
8198	AT1G78820	67.3712	21.0889	3.19463	0.00673626	D-mannose binding lectin protein with Apple-like carbohydrate-binding domain; FUNCTIONS IN: sugar binding; LOCATED IN: apoplast; CONTAINS InterPro DOMAIN/s: Curculin-like (mannose-binding) lectin (InterPro:IPR001480), PAN-2 domain (InterPro:IPR013227), Apple-like (InterPro:IPR003609); BEST Arabidopsis thaliana protein match is: Curculin-like (mannose-binding) lectin family protein (TAIR:AT1G78830…
641	AT1G06680	370.788	117.283	3.16147	2.19e-11	photosystem II subunit P-1 (PSBP-1); FUNCTIONS IN: poly(U) RNA binding; INVOLVED IN: photosynthesis, light reaction, defense response to bacterium, response to light intensity; LOCATED IN: in 12 components; EXPRESSED IN: 27 plant structures; EXPRESSED DURING: 15 growth stages; CONTAINS InterPro DOMAIN/s: Photosystem II oxygen evolving complex protein PsbP (InterPro:IPR002683), Mog1/PsbP/DUF1795, …
22737	AT4G14090	317.522	100.498	3.15948	0.000205695	UDP-Glycosyltransferase superfamily protein; FUNCTIONS IN: UDP-glycosyltransferase activity, UDP-glucosyltransferase activity, anthocyanin 5-O-glucosyltransferase activity; INVOLVED IN: metabolic process; LOCATED IN: mitochondrion; EXPRESSED IN: 14 plant structures; EXPRESSED DURING: 7 growth stages; CONTAINS InterPro DOMAIN/s: UDP-glucuronosyl/UDP-glucosyltransferase (InterPro:IPR002213); BEST A…
29996	AT5G39180	217.598	69.47	3.13226	1.32e-07	RmlC-like cupins superfamily protein; FUNCTIONS IN: manganese ion binding, nutrient reservoir activity; INVOLVED IN: biological_process unknown; LOCATED IN: endomembrane system, apoplast; CONTAINS InterPro DOMAIN/s: Cupin, RmlC-type (InterPro:IPR011051), Cupin 1 (InterPro:IPR006045), RmlC-like jelly roll fold (InterPro:IPR014710), Germin (InterPro:IPR001929), Germin, manganese binding site (Inter…
25026	AT4G33070	13077	4241.98	3.08275	5.07e-29	Thiamine pyrophosphate dependent pyruvate decarboxylase family protein; FUNCTIONS IN: in 6 functions; LOCATED IN: membrane; EXPRESSED IN: 11 plant structures; EXPRESSED DURING: 4 anthesis, C globular stage, F mature embryo stage, petal differentiation and expansion stage, E expanded cotyledon stage; CONTAINS InterPro DOMAIN/s: TPP-binding enzyme, conserved site (InterPro:IPR000399), Thiamine pyro…
4613	AT1G45191	81.6729	26.5354	3.07789	0.00294085	Glycosyl hydrolase superfamily protein; FUNCTIONS IN: cation binding, hydrolase activity, hydrolyzing O-glycosyl compounds, catalytic activity; INVOLVED IN: carbohydrate metabolic process; LOCATED IN: endomembrane system; CONTAINS InterPro DOMAIN/s: Glycoside hydrolase, family 1 (InterPro:IPR001360), Glycoside hydrolase, family 1, active site (InterPro:IPR018120), Glycoside hydrolase, catalytic c…
16422	AT3G22120	1733.19	568.653	3.04788	2.83e-12	cell wall-plasma membrane linker protein (CWLP); FUNCTIONS IN: lipid binding; INVOLVED IN: lipid transport; LOCATED IN: endomembrane system; EXPRESSED IN: 22 plant structures; EXPRESSED DURING: 13 growth stages; CONTAINS InterPro DOMAIN/s: Bifunctional inhibitor/plant lipid transfer protein/seed storage (InterPro:IPR016140), Plant lipid transfer protein/seed storage/trypsin-alpha amylase inhibito…
31874	AT5G54770	1275.39	421.501	3.02582	3.35e-30	THI1; FUNCTIONS IN: protein homodimerization activity, zinc ion binding; INVOLVED IN: oxazole or thiazole biosynthetic process, response to cold, thiamin biosynthetic process, response to DNA damage stimulus; LOCATED IN: in 6 components; EXPRESSED IN: 22 plant structures; EXPRESSED DURING: 15 growth stages; CONTAINS InterPro DOMAIN/s: Thiamine biosynthesis Thi4 protein (InterPro:IPR002922); Has 1…
13162	AT2G41180	157.133	51.9733	3.02334	1.44e-05	VQ motif-containing protein; FUNCTIONS IN: molecular_function unknown; INVOLVED IN: biological_process unknown; LOCATED IN: chloroplast; EXPRESSED IN: 22 plant structures; EXPRESSED DURING: 13 growth stages; CONTAINS InterPro DOMAIN/s: VQ (InterPro:IPR008889); BEST Arabidopsis thaliana protein match is: sigma factor binding protein 1 (TAIR:AT3G56710.1); Has 49 Blast hits to 49 proteins in 11 spec…
20438	AT3G61490	4739.22	1569.87	3.01885	1.83e-24	Pectin lyase-like superfamily protein; FUNCTIONS IN: polygalacturonase activity; INVOLVED IN: carbohydrate metabolic process; LOCATED IN: endomembrane system; EXPRESSED IN: 22 plant structures; EXPRESSED DURING: 14 growth stages; CONTAINS InterPro DOMAIN/s: Pectin lyase fold/virulence factor (InterPro:IPR011050), Glycoside hydrolase, family 28 (InterPro:IPR000743), Pectin lyase fold (InterPro:IPR…
26851	AT5G10380	256.56	85.267	3.0089	7.37e-07	RING1; CONTAINS InterPro DOMAIN/s: Zinc finger, RING-type (InterPro:IPR001841), Zinc finger, C3HC4 RING-type (InterPro:IPR018957); BEST Arabidopsis thaliana protein match is: RING/U-box superfamily protein (TAIR:AT1G72220.1); Has 1807 Blast hits to 1807 proteins in 277 species: Archae - 0; Bacteria - 0; Metazoa - 736; Fungi - 347; Plants - 385; Viruses - 0; Other Eukaryotes - 339 (source: NCBI BL…
14807	AT3G08660	57.2119	19.0199	3.00799	0.0229233	Phototropic-responsive NPH3 family protein; FUNCTIONS IN: signal transducer activity; INVOLVED IN: response to light stimulus, N-terminal protein myristoylation; LOCATED IN: chloroplast; EXPRESSED IN: 8 plant structures; EXPRESSED DURING: 6 growth stages; CONTAINS InterPro DOMAIN/s: NPH3 (InterPro:IPR004249), BTB/POZ (InterPro:IPR013069), BTB/POZ fold (InterPro:IPR011333), BTB/POZ-like (InterPro:…
28091	AT5G22570	75.6743	25.2782	2.99366	0.00983386	WRKY DNA-binding protein 38 (WRKY38); CONTAINS InterPro DOMAIN/s: DNA-binding WRKY (InterPro:IPR003657); BEST Arabidopsis thaliana protein match is: WRKY DNA-binding protein 62 (TAIR:AT5G01900.1); Has 3118 Blast hits to 2692 proteins in 112 species: Archae - 0; Bacteria - 0; Metazoa - 0; Fungi - 0; Plants - 3102; Viruses - 0; Other Eukaryotes - 16 (source: NCBI BLink).
19192	AT3G50610	1179.9	395.496	2.98335	1.47e-28	unknown protein; BEST Arabidopsis thaliana protein match is: unknown protein (TAIR:AT5G66816.1); Has 125 Blast hits to 60 proteins in 16 species: Archae - 0; Bacteria - 2; Metazoa - 10; Fungi - 4; Plants - 97; Viruses - 0; Other Eukaryotes - 12 (source: NCBI BLink).
847	AT1G08440	269.674	90.443	2.9817	3.76e-08	Aluminium activated malate transporter family protein; INVOLVED IN: response to aluminum ion; CONTAINS InterPro DOMAIN/s: Malate transporter, aliminium toerance (InterPro:IPR020966); BEST Arabidopsis thaliana protein match is: aluminum-activated malate transporter 1 (TAIR:AT1G08430.1); Has 610 Blast hits to 608 proteins in 146 species: Archae - 0; Bacteria - 224; Metazoa - 0; Fungi - 10; Plants -…
13497	AT2G44070	145.417	48.9274	2.97209	5.72e-05	NagB/RpiA/CoA transferase-like superfamily protein; FUNCTIONS IN: GTP binding, translation initiation factor activity; INVOLVED IN: translational initiation, cellular metabolic process; LOCATED IN: eukaryotic translation initiation factor 2B complex; CONTAINS InterPro DOMAIN/s: Initiation factor 2B related (InterPro:IPR000649); BEST Arabidopsis thaliana protein match is: NagB/RpiA/CoA transferase…
25449	AT4G36850	2530.41	853.381	2.96515	2.21e-26	PQ-loop repeat family protein / transmembrane family protein; CONTAINS InterPro DOMAIN/s: Cystinosin/ERS1p repeat (InterPro:IPR006603); BEST Arabidopsis thaliana protein match is: PQ-loop repeat family protein / transmembrane family protein (TAIR:AT2G41050.1); Has 883 Blast hits to 635 proteins in 156 species: Archae - 0; Bacteria - 0; Metazoa - 204; Fungi - 499; Plants - 92; Viruses - 0; Other E…
23213	AT4G17660	166.984	56.5247	2.95417	0.000121571	Protein kinase superfamily protein; FUNCTIONS IN: protein serine/threonine kinase activity, protein kinase activity, kinase activity, ATP binding; INVOLVED IN: protein amino acid phosphorylation; LOCATED IN: cellular_component unknown; EXPRESSED IN: 6 plant structures; EXPRESSED DURING: LP.06 six leaves visible, 4 anthesis, C globular stage; CONTAINS InterPro DOMAIN/s: Protein kinase, ATP binding…
26956	AT5G11320	415.707	142.721	2.91273	2.36e-05	YUCCA4 (YUC4); FUNCTIONS IN: NADP or NADPH binding, oxidoreductase activity, monooxygenase activity, FAD binding, flavin-containing monooxygenase activity; INVOLVED IN: in 7 processes; EXPRESSED IN: 12 plant structures; EXPRESSED DURING: 6 growth stages; CONTAINS InterPro DOMAIN/s: Pyridine nucleotide-disulphide oxidoreductase, class-II (InterPro:IPR000103), FAD-dependent pyridine nucleotide-disu…
22562	AT4G12800	324.623	112.049	2.89716	0.000947877	photosystem I subunit l (PSAL); FUNCTIONS IN: molecular_function unknown; INVOLVED IN: photosynthesis, light reaction, photosynthesis; LOCATED IN: in 7 components; EXPRESSED IN: 24 plant structures; EXPRESSED DURING: 14 growth stages; CONTAINS InterPro DOMAIN/s: Photosystem I reaction centre, subunit XI PsaL (InterPro:IPR003757); Has 443 Blast hits to 443 proteins in 121 species: Archae - 0; Bact…
25078	AT4G33560	3736.86	1290.95	2.89467	4.84e-14	Wound-responsive family protein; CONTAINS InterPro DOMAIN/s: Protein of unknown function wound-induced (InterPro:IPR022251); BEST Arabidopsis thaliana protein match is: wound-responsive protein-related (TAIR:AT2G14070.1); Has 146 Blast hits to 145 proteins in 15 species: Archae - 0; Bacteria - 0; Metazoa - 0; Fungi - 0; Plants - 146; Viruses - 0; Other Eukaryotes - 0 (source: NCBI BLink).
413	AT1G04660	242.534	84.4871	2.87066	2.82e-06	glycine-rich protein; FUNCTIONS IN: molecular_function unknown; INVOLVED IN: biological_process unknown; LOCATED IN: endomembrane system; EXPRESSED IN: 8 plant structures; EXPRESSED DURING: 4 anthesis, F mature embryo stage, petal differentiation and expansion stage, E expanded cotyledon stage, D bilateral stage; Has 360 Blast hits to 349 proteins in 15 species: Archae - 0; Bacteria - 0; Metazoa …
11649	AT2G28210	135.501	47.2745	2.86626	0.0300614	alpha carbonic anhydrase 2 (ACA2); FUNCTIONS IN: carbonate dehydratase activity, zinc ion binding; INVOLVED IN: response to carbon dioxide, one-carbon metabolic process; LOCATED IN: cellular_component unknown; EXPRESSED IN: stem, root; CONTAINS InterPro DOMAIN/s: Carbonic anhydrase, alpha-class, catalytic domain (InterPro:IPR001148), Carbonic anhydrase, alpha-class, conserved site (InterPro:IPR01…
22235	AT4G10060	184.225	64.3415	2.86324	1.08e-05	Beta-glucosidase, GBA2 type family protein; FUNCTIONS IN: catalytic activity, glucosylceramidase activity; INVOLVED IN: glucosylceramide catabolic process, sphingolipid metabolic process; LOCATED IN: vacuole; EXPRESSED IN: 21 plant structures; EXPRESSED DURING: 13 growth stages; CONTAINS InterPro DOMAIN/s: Glucosylceramidase (InterPro:IPR006775), Six-hairpin glycosidase-like (InterPro:IPR008928),…
11437	AT2G26330	77.1193	27.0637	2.84955	0.00718366	ERECTA (ER); CONTAINS InterPro DOMAIN/s: Protein kinase, ATP binding site (InterPro:IPR017441), Protein kinase, catalytic domain (InterPro:IPR000719), Leucine-rich repeat-containing N-terminal domain, type 2 (InterPro:IPR013210), Leucine-rich repeat (InterPro:IPR001611), Serine/threonine-protein kinase-like domain (InterPro:IPR017442), Protein kinase-like domain (InterPro:IPR011009), Serine/threo…
13884	AT2G47520	445.432	156.745	2.84176	2.11e-12	HYPOXIA RESPONSIVE ERF (ETHYLENE RESPONSE FACTOR) 2 (HRE2); CONTAINS InterPro DOMAIN/s: DNA-binding, integrase-type (InterPro:IPR016177), Pathogenesis-related transcriptional factor/ERF, DNA-binding (InterPro:IPR001471); BEST Arabidopsis thaliana protein match is: ethylene-responsive element binding protein (TAIR:AT3G16770.1); Has 6285 Blast hits to 5826 proteins in 255 species: Archae - 0; Bacte…
1706	AT1G15820	495.133	174.305	2.84062	7.19e-09	light harvesting complex photosystem II subunit 6 (LHCB6); FUNCTIONS IN: chlorophyll binding; INVOLVED IN: photosynthesis, nonphotochemical quenching; LOCATED IN: in 7 components; EXPRESSED IN: 24 plant structures; EXPRESSED DURING: 14 growth stages; CONTAINS InterPro DOMAIN/s: Chlorophyll A-B binding protein (InterPro:IPR001344); BEST Arabidopsis thaliana protein match is: photosystem I light ha…
20305	AT3G60420	248.412	87.4717	2.83992	2.22e-07	Phosphoglycerate mutase family protein; CONTAINS InterPro DOMAIN/s: Histidine phosphatase superfamily, clade-1 (InterPro:IPR013078), PRIB5 (InterPro:IPR012398); BEST Arabidopsis thaliana protein match is: Phosphoglycerate mutase family protein (TAIR:AT3G60450.1); Has 266 Blast hits to 264 proteins in 108 species: Archae - 0; Bacteria - 75; Metazoa - 4; Fungi - 55; Plants - 65; Viruses - 0; Other …
6876	AT1G66970	279.747	98.9482	2.8272	3.75e-08	SHV3-like 2 (SVL2); FUNCTIONS IN: glycerophosphodiester phosphodiesterase activity, kinase activity; INVOLVED IN: glycerol metabolic process, lipid metabolic process; LOCATED IN: anchored to plasma membrane, apoplast, chloroplast, anchored to membrane; EXPRESSED IN: 25 plant structures; EXPRESSED DURING: 13 growth stages; CONTAINS InterPro DOMAIN/s: PLC-like phosphodiesterase, TIM beta/alpha-barr…
21040	AT4G02770	286.626	103.248	2.77609	4.45e-08	photosystem I subunit D-1 (PSAD-1); FUNCTIONS IN: molecular_function unknown; INVOLVED IN: photosynthesis; LOCATED IN: in 6 components; EXPRESSED IN: 25 plant structures; EXPRESSED DURING: 14 growth stages; CONTAINS InterPro DOMAIN/s: Photosystem I protein PsaD (InterPro:IPR003685); BEST Arabidopsis thaliana protein match is: photosystem I subunit D-2 (TAIR:AT1G03130.1); Has 510 Blast hits to 510…
7544	AT1G72930	166.089	59.9082	2.77239	0.000171764	toll/interleukin-1 receptor-like (TIR); FUNCTIONS IN: transmembrane receptor activity; INVOLVED IN: signal transduction, defense response, innate immune response; LOCATED IN: intrinsic to membrane; CONTAINS InterPro DOMAIN/s: Toll-Interleukin receptor (InterPro:IPR000157); BEST Arabidopsis thaliana protein match is: Toll-Interleukin-Resistance (TIR) domain-containing protein (TAIR:AT1G72910.1); H…
15823	AT3G17130	55.4046	20.1009	2.75632	0.0380986	Plant invertase/pectin methylesterase inhibitor superfamily protein; FUNCTIONS IN: enzyme inhibitor activity, pectinesterase inhibitor activity, pectinesterase activity; LOCATED IN: endomembrane system; EXPRESSED IN: 21 plant structures; EXPRESSED DURING: 13 growth stages; CONTAINS InterPro DOMAIN/s: Pectinesterase inhibitor (InterPro:IPR006501); BEST Arabidopsis thaliana protein match is: cell w…
30064	AT5G39720	163.138	59.2544	2.75318	6.81e-05	avirulence induced gene 2 like protein (AIG2L); CONTAINS InterPro DOMAIN/s: Butirosin biosynthesis, BtrG-like (InterPro:IPR013024), AIG2-like (InterPro:IPR009288); BEST Arabidopsis thaliana protein match is: AIG2-like (avirulence induced gene) family protein (TAIR:AT5G39730.1); Has 287 Blast hits to 287 proteins in 90 species: Archae - 12; Bacteria - 68; Metazoa - 0; Fungi - 56; Plants - 104; Vir…
33350	ATCG00180	77.2158	28.1395	2.74404	0.0117129	RPOC1; FUNCTIONS IN: DNA-directed RNA polymerase activity; INVOLVED IN: RNA elongation; LOCATED IN: chloroplast, nucleoid; EXPRESSED IN: 22 plant structures; EXPRESSED DURING: 13 growth stages; CONTAINS InterPro DOMAIN/s: RNA polymerase, N-terminal (InterPro:IPR006592), RNA polymerase, alpha subunit (InterPro:IPR000722), RNA polymerase Rpb1, domain 3 (InterPro:IPR007066), RNA polymerase Rpb1, dom…
25017	AT4G32980	114.197	41.8345	2.72975	0.00117021	homeobox gene 1 (ATH1); CONTAINS InterPro DOMAIN/s: Homeobox (InterPro:IPR001356), Homeodomain-like (InterPro:IPR009057), POX (InterPro:IPR006563), Homeodomain-related (InterPro:IPR012287); BEST Arabidopsis thaliana protein match is: BEL1-like homeodomain 7 (TAIR:AT2G16400.1); Has 5042 Blast hits to 5042 proteins in 335 species: Archae - 0; Bacteria - 0; Metazoa - 2114; Fungi - 285; Plants - 2468…
32704	AT5G62160	2494.28	920.732	2.70902	7.77e-17	zinc transporter 12 precursor (ZIP12); FUNCTIONS IN: cation transmembrane transporter activity, metal ion transmembrane transporter activity; INVOLVED IN: cation transport; LOCATED IN: endomembrane system, integral to membrane, membrane; EXPRESSED IN: 20 plant structures; EXPRESSED DURING: 10 growth stages; CONTAINS InterPro DOMAIN/s: Zinc/iron permease, fungal/plant (InterPro:IPR004698), Zinc/ir…
12901	AT2G38920	181.678	67.392	2.69584	3.43e-05	SPX (SYG1/Pho81/XPR1) domain-containing protein / zinc finger (C3HC4-type RING finger) protein-related; FUNCTIONS IN: zinc ion binding; EXPRESSED IN: male gametophyte, flower, pollen tube; EXPRESSED DURING: M germinated pollen stage, 4 anthesis; CONTAINS InterPro DOMAIN/s: Zinc finger, RING-type, conserved site (InterPro:IPR017907), Zinc finger, RING-type (InterPro:IPR001841), SPX, N-terminal (In…
6025	AT1G59740	4113.67	1528.76	2.69085	1.17e-47	Major facilitator superfamily protein; FUNCTIONS IN: transporter activity; INVOLVED IN: oligopeptide transport, response to nematode; LOCATED IN: plasma membrane, membrane; EXPRESSED IN: 19 plant structures; EXPRESSED DURING: 10 growth stages; CONTAINS InterPro DOMAIN/s: PTR2 family proton/oligopeptide symporter, conserved site (InterPro:IPR018456), Oligopeptide transporter (InterPro:IPR000109), …
23689	AT4G21680	823.97	307.639	2.67837	3.81e-17	NITRATE TRANSPORTER 1.8 (NRT1.8); FUNCTIONS IN: transporter activity, nitrate transmembrane transporter activity; INVOLVED IN: response to cadmium ion, oligopeptide transport, response to nitrate; LOCATED IN: plasma membrane, membrane; EXPRESSED IN: 9 plant structures; EXPRESSED DURING: LP.04 four leaves visible, 4 anthesis, petal differentiation and expansion stage; CONTAINS InterPro DOMAIN/s: O…
316	AT1G03800	74.2657	27.8675	2.66495	0.0154003	ERF domain protein 10 (ERF10); FUNCTIONS IN: transcription repressor activity, DNA binding, sequence-specific DNA binding transcription factor activity; INVOLVED IN: ethylene mediated signaling pathway, regulation of transcription, DNA-dependent; EXPRESSED IN: cultured cell; CONTAINS InterPro DOMAIN/s: DNA-binding, integrase-type (InterPro:IPR016177), Pathogenesis-related transcriptional factor/E…
33366	ATCG00340	82.2212	30.8811	2.66251	0.010542	PSAB; FUNCTIONS IN: chlorophyll binding; INVOLVED IN: photosynthesis, light harvesting in photosystem II, photosynthesis, light harvesting in photosystem I; LOCATED IN: in 7 components; EXPRESSED IN: 25 plant structures; EXPRESSED DURING: 13 growth stages; CONTAINS InterPro DOMAIN/s: Photosystem I psaB (InterPro:IPR006244), Photosystem I, PsaA/PsaB (InterPro:IPR001280), Photosystem I psaA/psaB, c…
13435	AT2G43530	330.136	124.029	2.66176	0.00156175	Scorpion toxin-like knottin superfamily protein; FUNCTIONS IN: ion channel inhibitor activity; INVOLVED IN: defense response; LOCATED IN: endomembrane system, extracellular region; EXPRESSED IN: 22 plant structures; EXPRESSED DURING: 13 growth stages; CONTAINS InterPro DOMAIN/s: Scorpion long chain toxin (InterPro:IPR002061), Knottin (InterPro:IPR003614); BEST Arabidopsis thaliana protein match i…
19341	AT3G51820	84.9485	31.9869	2.65572	0.0100507	G4; FUNCTIONS IN: chlorophyll synthetase activity; INVOLVED IN: chlorophyll biosynthetic process; LOCATED IN: chloroplast thylakoid membrane, chloroplast; EXPRESSED IN: 25 plant structures; EXPRESSED DURING: 15 growth stages; CONTAINS InterPro DOMAIN/s: Bacteriochlorophyll/chlorophyll synthetase (InterPro:IPR006372), Chlorophyll synthase, ChlG (InterPro:IPR011799), UbiA prenyltransferase (InterPr…
25265	AT4G35180	163.781	61.719	2.65366	0.000234068	LYS/HIS transporter 7 (LHT7); CONTAINS InterPro DOMAIN/s: Amino acid transporter, transmembrane (InterPro:IPR013057); BEST Arabidopsis thaliana protein match is: Transmembrane amino acid transporter family protein (TAIR:AT1G47670.1); Has 1572 Blast hits to 1571 proteins in 189 species: Archae - 0; Bacteria - 36; Metazoa - 144; Fungi - 199; Plants - 1047; Viruses - 0; Other Eukaryotes - 146 (sourc…
164	AT1G02460	1077.17	408.336	2.63794	8.44e-22	Pectin lyase-like superfamily protein; FUNCTIONS IN: polygalacturonase activity; INVOLVED IN: carbohydrate metabolic process; EXPRESSED IN: stem, root, stamen, seed; EXPRESSED DURING: 4 anthesis, E expanded cotyledon stage; CONTAINS InterPro DOMAIN/s: Pectin lyase fold/virulence factor (InterPro:IPR011050), Glycoside hydrolase, family 28 (InterPro:IPR000743), Pectin lyase fold (InterPro:IPR012334…
27425	AT5G15970	2176.88	828.269	2.62823	7.21e-19	KIN2; FUNCTIONS IN: molecular_function unknown; INVOLVED IN: response to water deprivation, response to salt stress, response to cold, response to abscisic acid stimulus, response to osmotic stress; LOCATED IN: nucleus, chloroplast, plasma membrane, cytoplasm; BEST Arabidopsis thaliana protein match is: stress-responsive protein (KIN1) / stress-induced protein (KIN1) (TAIR:AT5G15960.1); Has 1807 …
16882	AT3G25882	458.098	174.675	2.62257	9.5e-09	NIM1-interacting 2 (NIMIN-2); Has 7 Blast hits to 7 proteins in 3 species: Archae - 0; Bacteria - 0; Metazoa - 0; Fungi - 0; Plants - 7; Viruses - 0; Other Eukaryotes - 0 (source: NCBI BLink).
26190	AT5G04140	120.897	46.2088	2.61631	0.00153486	glutamate synthase 1 (GLU1); FUNCTIONS IN: protein binding, glutamate synthase (ferredoxin) activity; INVOLVED IN: positive regulation of glycine hydroxymethyltransferase activity, response to light stimulus, photorespiration; LOCATED IN: in 6 components; EXPRESSED IN: 26 plant structures; EXPRESSED DURING: 14 growth stages; CONTAINS InterPro DOMAIN/s: Glutamine amidotransferase, class-II (InterP…
13580	AT2G44798	93.0772	35.578	2.61614	0.00694184
5666	AT1G55670	314.711	121.329	2.59387	3.75e-05	photosystem I subunit G (PSAG); FUNCTIONS IN: molecular_function unknown; INVOLVED IN: photosynthetic NADP+ reduction, photosystem I stabilization, protein stabilization, photosynthetic electron transport in photosystem I, photosynthesis; LOCATED IN: in 7 components; EXPRESSED IN: 24 plant structures; EXPRESSED DURING: 14 growth stages; CONTAINS InterPro DOMAIN/s: Photosystem I reaction centre, P…
10380	AT2G17490	73.944	28.5532	2.58969	0.0190182
13953	AT3G01015	104.173	40.4521	2.57522	0.00419017	TPX2 (targeting protein for Xklp2) protein family; CONTAINS InterPro DOMAIN/s: Xklp2 targeting protein (InterPro:IPR009675); BEST Arabidopsis thaliana protein match is: TPX2 (targeting protein for Xklp2) protein family (TAIR:AT5G15510.1); Has 30201 Blast hits to 17322 proteins in 780 species: Archae - 12; Bacteria - 1396; Metazoa - 17338; Fungi - 3422; Plants - 5037; Viruses - 0; Other Eukaryotes…
3311	AT1G30515	199.441	77.9799	2.5576	2.84e-05	unknown protein; FUNCTIONS IN: molecular_function unknown; INVOLVED IN: biological_process unknown; LOCATED IN: endomembrane system; EXPRESSED IN: 16 plant structures; EXPRESSED DURING: 6 growth stages; BEST Arabidopsis thaliana protein match is: unknown protein (TAIR:AT4G21740.1); Has 20 Blast hits to 20 proteins in 4 species: Archae - 0; Bacteria - 0; Metazoa - 0; Fungi - 0; Plants - 20; Viruse…
3417	AT1G31330	279.514	109.908	2.54317	6.82e-07	photosystem I subunit F (PSAF); FUNCTIONS IN: molecular_function unknown; INVOLVED IN: photosynthesis; LOCATED IN: in 7 components; EXPRESSED IN: 25 plant structures; EXPRESSED DURING: 14 growth stages; CONTAINS InterPro DOMAIN/s: Photosystem I reaction centre protein PsaF, subunit III (InterPro:IPR003666); Has 387 Blast hits to 387 proteins in 119 species: Archae - 0; Bacteria - 139; Metazoa - 0…
15336	AT3G13210	79.5787	31.333	2.53977	0.0202013	crooked neck protein, putative / cell cycle protein, putative; FUNCTIONS IN: binding; INVOLVED IN: mRNA processing, RNA processing; LOCATED IN: intracellular, nucleus; CONTAINS InterPro DOMAIN/s: RNA-processing protein, HAT helix (InterPro:IPR003107), Tetratricopeptide-like helical (InterPro:IPR011990), Tetratricopeptide repeat-containing (InterPro:IPR013026), Suppressor of forked (InterPro:IPR00…
5273	AT1G52400	802.007	319.44	2.51066	4.55e-16	beta glucosidase 18 (BGLU18); FUNCTIONS IN: abscisic acid glucose ester beta-glucosidase activity, hydrolase activity, hydrolyzing O-glycosyl compounds, identical protein binding; INVOLVED IN: in 6 processes; LOCATED IN: in 6 components; EXPRESSED IN: 24 plant structures; EXPRESSED DURING: 15 growth stages; CONTAINS InterPro DOMAIN/s: Glycoside hydrolase, family 1 (InterPro:IPR001360), Glycoside …
12652	AT2G36710	108.911	43.4073	2.50904	0.00372173	Pectin lyase-like superfamily protein; FUNCTIONS IN: pectinesterase activity; INVOLVED IN: cell wall modification; LOCATED IN: endomembrane system, cell wall, plant-type cell wall; EXPRESSED IN: flower; CONTAINS InterPro DOMAIN/s: Pectinesterase, active site (InterPro:IPR018040), Pectin lyase fold/virulence factor (InterPro:IPR011050), Pectinesterase, catalytic (InterPro:IPR000070), Pectin lyase …
8782	AT2G03980	230.276	92.1884	2.49789	8.4e-06	GDSL-like Lipase/Acylhydrolase superfamily protein; FUNCTIONS IN: hydrolase activity, acting on ester bonds, carboxylesterase activity; INVOLVED IN: lipid metabolic process; LOCATED IN: endomembrane system; EXPRESSED IN: 24 plant structures; EXPRESSED DURING: 15 growth stages; CONTAINS InterPro DOMAIN/s: Lipase, GDSL (InterPro:IPR001087); BEST Arabidopsis thaliana protein match is: GDSL-like Lipa…
20418	AT3G61310	625.024	250.512	2.49499	4.4e-13	AT hook motif DNA-binding family protein; FUNCTIONS IN: DNA binding; INVOLVED IN: biological_process unknown; LOCATED IN: cellular_component unknown; EXPRESSED IN: 22 plant structures; EXPRESSED DURING: 13 growth stages; CONTAINS InterPro DOMAIN/s: Protein of unknown function DUF296 (InterPro:IPR005175), AT hook, DNA-binding motif (InterPro:IPR017956); BEST Arabidopsis thaliana protein match is: …
5761	AT1G56480	63.8088	25.5906	2.49344	0.0436633	pseudogene, pectinesterase, blastp match of 65% identity and 9.5e-47 P-value to GP|14495216|dbj|BAB60935.1||AP003578 putative pectin methylesterase {Oryza sativa (japonica cultivar-group)}
7406	AT1G71690	258.137	103.541	2.4931	0.000881673	Protein of unknown function (DUF579); CONTAINS InterPro DOMAIN/s: Protein of unknown function DUF579 (InterPro:IPR021148), Conserved hypothetical protein CHP01627 (InterPro:IPR006514); BEST Arabidopsis thaliana protein match is: Protein of unknown function (DUF579) (TAIR:AT4G09990.1); Has 254 Blast hits to 253 proteins in 21 species: Archae - 0; Bacteria - 7; Metazoa - 0; Fungi - 0; Plants - 240;…
26005	AT5G02570	130.548	52.5061	2.48633	0.00154221	Histone superfamily protein; FUNCTIONS IN: DNA binding; INVOLVED IN: nucleosome assembly; LOCATED IN: nucleolus; EXPRESSED IN: 8 plant structures; EXPRESSED DURING: L mature pollen stage, M germinated pollen stage, 4 anthesis, petal differentiation and expansion stage; CONTAINS InterPro DOMAIN/s: Histone H2B (InterPro:IPR000558), Histone-fold (InterPro:IPR009072), Histone core (InterPro:IPR007125…
22098	AT4G09010	73.474	29.5674	2.48497	0.0253294	ascorbate peroxidase 4 (APX4); FUNCTIONS IN: peroxidase activity, heme binding; INVOLVED IN: oxidation reduction, response to oxidative stress; LOCATED IN: in 7 components; EXPRESSED IN: 22 plant structures; EXPRESSED DURING: 15 growth stages; CONTAINS InterPro DOMAIN/s: Haem peroxidase (InterPro:IPR010255), Plant ascorbate peroxidase (InterPro:IPR002207), Haem peroxidase, plant/fungal/bacterial …
10769	AT2G20800	145.165	58.7091	2.47261	0.000906921	NAD(P)H dehydrogenase B4 (NDB4); FUNCTIONS IN: NADH dehydrogenase activity; INVOLVED IN: oxidation reduction; LOCATED IN: extrinsic to mitochondrial inner membrane, mitochondrion, plastid; EXPRESSED IN: 7 plant structures; CONTAINS InterPro DOMAIN/s: Pyridine nucleotide-disulphide oxidoreductase, class-II (InterPro:IPR000103), FAD-dependent pyridine nucleotide-disulphide oxidoreductase (InterPro:…
33397	ATCG00650	364.707	147.643	2.4702	0.00165761	ribosomal protein S18 (RPS18); FUNCTIONS IN: structural constituent of ribosome; INVOLVED IN: translation; LOCATED IN: plastid small ribosomal subunit, chloroplast, chloroplast stroma, chloroplast envelope; EXPRESSED IN: 22 plant structures; EXPRESSED DURING: 13 growth stages; CONTAINS InterPro DOMAIN/s: Ribosomal protein S18, conserved site (InterPro:IPR018275), Ribosomal protein S18 (InterPro:I…
6968	AT1G67740	225.767	91.5967	2.4648	1.7e-05	photosystem II BY (PSBY); FUNCTIONS IN: manganese ion binding; INVOLVED IN: photosynthesis; LOCATED IN: chloroplast stromal thylakoid, chloroplast thylakoid membrane, chloroplast photosystem II, photosystem II; EXPRESSED IN: 22 plant structures; EXPRESSED DURING: 14 growth stages; CONTAINS InterPro DOMAIN/s: Photosystem II protein PsbY (InterPro:IPR009388); Has 135 Blast hits to 91 proteins in 24…
32567	AT5G60910	80.8599	32.9482	2.45415	0.0224283	AGAMOUS-like 8 (AGL8); FUNCTIONS IN: sequence-specific DNA binding transcription factor activity; INVOLVED IN: positive regulation of flower development, maintenance of inflorescence meristem identity, fruit development; LOCATED IN: nucleus; EXPRESSED IN: 19 plant structures; EXPRESSED DURING: 8 growth stages; CONTAINS InterPro DOMAIN/s: Transcription factor, MADS-box (InterPro:IPR002100), Transc…
19019	AT3G49110	196.533	80.1197	2.453	7.3e-05	peroxidase CA (PRXCA); FUNCTIONS IN: peroxidase activity; INVOLVED IN: oxygen and reactive oxygen species metabolic process, response to light stimulus, defense response to bacterium, defense response to fungus, unidimensional cell growth; LOCATED IN: vacuole, plant-type cell wall; EXPRESSED IN: stem, root; CONTAINS InterPro DOMAIN/s: Haem peroxidase (InterPro:IPR010255), Plant peroxidase (InterP…
19864	AT3G56400	481.345	196.52	2.44934	2.94e-10	WRKY DNA-binding protein 70 (WRKY70); CONTAINS InterPro DOMAIN/s: DNA-binding WRKY (InterPro:IPR003657); BEST Arabidopsis thaliana protein match is: WRKY DNA-binding protein 54 (TAIR:AT2G40750.1); Has 3203 Blast hits to 2772 proteins in 182 species: Archae - 0; Bacteria - 0; Metazoa - 0; Fungi - 0; Plants - 3190; Viruses - 0; Other Eukaryotes - 13 (source: NCBI BLink).
32676	AT5G61890	179.772	73.405	2.44905	0.0267024	Integrase-type DNA-binding superfamily protein; CONTAINS InterPro DOMAIN/s: DNA-binding, integrase-type (InterPro:IPR016177), Pathogenesis-related transcriptional factor/ERF, DNA-binding (InterPro:IPR001471); BEST Arabidopsis thaliana protein match is: Integrase-type DNA-binding superfamily protein (TAIR:AT5G07310.1); Has 1807 Blast hits to 1807 proteins in 277 species: Archae - 0; Bacteria - 0; …
21336	AT4G04640	177.178	72.7326	2.43602	0.000241444	ATPC1; FUNCTIONS IN: enzyme regulator activity; INVOLVED IN: photosynthetic electron transport in photosystem II, ATP synthesis coupled proton transport, ATP biosynthetic process; LOCATED IN: in 6 components; EXPRESSED IN: 24 plant structures; EXPRESSED DURING: 14 growth stages; CONTAINS InterPro DOMAIN/s: ATPase, F1 complex, gamma subunit (InterPro:IPR000131); BEST Arabidopsis thaliana protein m…
3602	AT1G32960	287.496	118.197	2.43234	1.55e-06	SBT3.3; FUNCTIONS IN: identical protein binding, serine-type endopeptidase activity; INVOLVED IN: proteolysis, negative regulation of catalytic activity; LOCATED IN: apoplast, plant-type cell wall; EXPRESSED IN: 7 plant structures; EXPRESSED DURING: 4 anthesis; CONTAINS InterPro DOMAIN/s: Protease-associated PA (InterPro:IPR003137), Proteinase inhibitor, propeptide (InterPro:IPR009020), Peptidase…
5308	AT1G52700	777.385	320.261	2.42735	8.05e-15	alpha/beta-Hydrolases superfamily protein; FUNCTIONS IN: hydrolase activity, carboxylesterase activity; INVOLVED IN: biological_process unknown; EXPRESSED IN: 11 plant structures; EXPRESSED DURING: 7 growth stages; CONTAINS InterPro DOMAIN/s: Phospholipase/carboxylesterase (InterPro:IPR003140); BEST Arabidopsis thaliana protein match is: alpha/beta-Hydrolases superfamily protein (TAIR:AT3G15650.2…
23291	AT4G18280	759.289	313.726	2.42023	2.38e-06	glycine-rich cell wall protein-related; Has 30201 Blast hits to 17322 proteins in 780 species: Archae - 12; Bacteria - 1396; Metazoa - 17338; Fungi - 3422; Plants - 5037; Viruses - 0; Other Eukaryotes - 2996 (source: NCBI BLink).
26161	AT5G03890	548.497	227.542	2.41053	2.75e-11	unknown protein; INVOLVED IN: N-terminal protein myristoylation; LOCATED IN: cellular_component unknown; BEST Arabidopsis thaliana protein match is: unknown protein (TAIR:AT3G10120.1); Has 1807 Blast hits to 1807 proteins in 277 species: Archae - 0; Bacteria - 0; Metazoa - 736; Fungi - 347; Plants - 385; Viruses - 0; Other Eukaryotes - 339 (source: NCBI BLink).
21103	AT4G03280	210.459	87.335	2.40979	0.000551755	photosynthetic electron transfer C (PETC); FUNCTIONS IN: electron transporter, transferring electrons from cytochrome b6/f complex of photosystem II activity; INVOLVED IN: response to karrikin, defense response to bacterium, photosynthetic electron transport in cytochrome b6/f, nonphotochemical quenching; LOCATED IN: in 7 components; EXPRESSED IN: 26 plant structures; EXPRESSED DURING: 14 growth …
33163	AT5G66190	257.154	107.206	2.39869	5.6e-05	ferredoxin-NADP(+)-oxidoreductase 1 (FNR1); FUNCTIONS IN: oxidoreductase activity, electron transporter, transferring electrons within the cyclic electron transport pathway of photosynthesis activity, poly(U) RNA binding, NADPH dehydrogenase activity, electron transporter, transferring electrons within the noncyclic electron transport pathway of photosynthesis activity; INVOLVED IN: oxidation red…
10175	AT2G15780	3770.54	1576.93	2.39107	9.04e-23	Cupredoxin superfamily protein; FUNCTIONS IN: electron carrier activity, copper ion binding; LOCATED IN: endomembrane system; CONTAINS InterPro DOMAIN/s: Plastocyanin-like (InterPro:IPR003245), Cupredoxin (InterPro:IPR008972); BEST Arabidopsis thaliana protein match is: Cupredoxin superfamily protein (TAIR:AT2G15770.1); Has 41667 Blast hits to 12483 proteins in 1023 species: Archae - 27; Bacteria…
24369	AT4G27440	206.516	86.428	2.38946	0.00321662	protochlorophyllide oxidoreductase B (PORB); FUNCTIONS IN: oxidoreductase activity, protochlorophyllide reductase activity; INVOLVED IN: chlorophyll biosynthetic process, response to ethylene stimulus; LOCATED IN: chloroplast thylakoid membrane, chloroplast, membrane, chloroplast envelope; EXPRESSED IN: 22 plant structures; EXPRESSED DURING: 14 growth stages; CONTAINS InterPro DOMAIN/s: Light-dep…
11912	AT2G30570	213.227	89.5075	2.38223	6.3e-05	photosystem II reaction center W (PSBW); FUNCTIONS IN: molecular_function unknown; INVOLVED IN: biological_process unknown; LOCATED IN: chloroplast thylakoid membrane; EXPRESSED IN: 22 plant structures; EXPRESSED DURING: 13 growth stages; CONTAINS InterPro DOMAIN/s: Photosystem II protein PsbW, class 2 (InterPro:IPR009806); Has 77 Blast hits to 77 proteins in 26 species: Archae - 0; Bacteria - 0;…
33240	AT5G66816	417.542	176.02	2.37213	1.56e-08	unknown protein; FUNCTIONS IN: molecular_function unknown; INVOLVED IN: biological_process unknown; LOCATED IN: endomembrane system; BEST Arabidopsis thaliana protein match is: unknown protein (TAIR:AT3G50610.1); Has 30201 Blast hits to 17322 proteins in 780 species: Archae - 12; Bacteria - 1396; Metazoa - 17338; Fungi - 3422; Plants - 5037; Viruses - 0; Other Eukaryotes - 2996 (source: NCBI BLin…
10424	AT2G17850	670.93	282.939	2.37129	2.83e-12	Rhodanese/Cell cycle control phosphatase superfamily protein; FUNCTIONS IN: molecular_function unknown; INVOLVED IN: aging; LOCATED IN: endomembrane system; EXPRESSED IN: 9 plant structures; EXPRESSED DURING: 9 growth stages; CONTAINS InterPro DOMAIN/s: Rhodanese-like (InterPro:IPR001763); BEST Arabidopsis thaliana protein match is: sulfurtransferase 18 (TAIR:AT5G66170.3); Has 3123 Blast hits to …
32442	AT5G59760	132.251	55.9523	2.36365	0.00838007	Protein of unknown function (DUF1635); CONTAINS InterPro DOMAIN/s: Protein of unknown function DUF1635 (InterPro:IPR012862); BEST Arabidopsis thaliana protein match is: Protein of unknown function (DUF1635) (TAIR:AT2G28690.1); Has 104 Blast hits to 104 proteins in 17 species: Archae - 0; Bacteria - 0; Metazoa - 2; Fungi - 2; Plants - 100; Viruses - 0; Other Eukaryotes - 0 (source: NCBI BLink).
26814	AT5G10040	578.007	245.125	2.35801	4.68e-11	unknown protein; BEST Arabidopsis thaliana protein match is: unknown protein (TAIR:AT5G65207.1); Has 1807 Blast hits to 1807 proteins in 277 species: Archae - 0; Bacteria - 0; Metazoa - 736; Fungi - 347; Plants - 385; Viruses - 0; Other Eukaryotes - 339 (source: NCBI BLink).
16981	AT3G26650	407.989	173.742	2.34824	0.000553292	glyceraldehyde 3-phosphate dehydrogenase A subunit (GAPA); FUNCTIONS IN: protein binding, glyceraldehyde-3-phosphate dehydrogenase activity; INVOLVED IN: in 6 processes; LOCATED IN: in 6 components; EXPRESSED IN: 26 plant structures; EXPRESSED DURING: 14 growth stages; CONTAINS InterPro DOMAIN/s: Glyceraldehyde 3-phosphate dehydrogenase subfamily (InterPro:IPR000173), Glyceraldehyde 3-phosphate d…
2600	AT1G23740	87.184	37.1937	2.34405	0.0230296	Oxidoreductase, zinc-binding dehydrogenase family protein; FUNCTIONS IN: oxidoreductase activity, zinc ion binding; INVOLVED IN: response to cold; LOCATED IN: in 6 components; EXPRESSED IN: 22 plant structures; EXPRESSED DURING: 14 growth stages; CONTAINS InterPro DOMAIN/s: GroES-like (InterPro:IPR011032), Alcohol dehydrogenase GroES-like (InterPro:IPR013154), Quinone oxidoreductase/zeta-crystall…
11789	AT2G29460	1332.34	571.957	2.32945	5.56e-20	glutathione S-transferase tau 4 (GSTU4); CONTAINS InterPro DOMAIN/s: Thioredoxin fold (InterPro:IPR012335), Glutathione S-transferase, C-terminal (InterPro:IPR004046), Glutathione S-transferase, C-terminal-like (InterPro:IPR010987), Glutathione S-transferase/chloride channel, C-terminal (InterPro:IPR017933), Glutathione S-transferase, N-terminal (InterPro:IPR004045), Thioredoxin-like fold (InterP…
14361	AT3G04510	160.728	69.0448	2.32788	0.00099892	LIGHT SENSITIVE HYPOCOTYLS 2 (LSH2); FUNCTIONS IN: molecular_function unknown; INVOLVED IN: biological_process unknown; LOCATED IN: chloroplast; EXPRESSED IN: 12 plant structures; EXPRESSED DURING: 4 leaf senescence stage, petal differentiation and expansion stage; CONTAINS InterPro DOMAIN/s: Protein of unknown function DUF640 (InterPro:IPR006936); BEST Arabidopsis thaliana protein match is: Prot…
17235	AT3G28580	1256.89	542.225	2.31803	7.81e-19	P-loop containing nucleoside triphosphate hydrolases superfamily protein; FUNCTIONS IN: nucleoside-triphosphatase activity, ATPase activity, nucleotide binding, ATP binding; INVOLVED IN: response to abscisic acid stimulus; LOCATED IN: endoplasmic reticulum; EXPRESSED IN: 10 plant structures; EXPRESSED DURING: LP.04 four leaves visible, 4 anthesis, petal differentiation and expansion stage; CONTAI…
22260	AT4G10270	1198.37	518.207	2.31253	2.83e-12	Wound-responsive family protein; CONTAINS InterPro DOMAIN/s: Protein of unknown function wound-induced (InterPro:IPR022251); BEST Arabidopsis thaliana protein match is: Wound-responsive family protein (TAIR:AT4G10265.1); Has 183 Blast hits to 182 proteins in 16 species: Archae - 0; Bacteria - 0; Metazoa - 0; Fungi - 0; Plants - 183; Viruses - 0; Other Eukaryotes - 0 (source: NCBI BLink).
17598	AT3G30725	470.694	203.931	2.30811	0.000370421	glutamine dumper 6 (GDU6); FUNCTIONS IN: molecular_function unknown; INVOLVED IN: regulation of amino acid export; LOCATED IN: endomembrane system; BEST Arabidopsis thaliana protein match is: glutamine dumper 1 (TAIR:AT4G31730.1); Has 155 Blast hits to 155 proteins in 13 species: Archae - 0; Bacteria - 0; Metazoa - 0; Fungi - 0; Plants - 155; Viruses - 0; Other Eukaryotes - 0 (source: NCBI BLink).
28504	AT5G26220	697.045	302.09	2.30741	1.17e-10	ChaC-like family protein; CONTAINS InterPro DOMAIN/s: ChaC-like protein (InterPro:IPR006840); BEST Arabidopsis thaliana protein match is: ChaC-like family protein (TAIR:AT4G31290.1); Has 1807 Blast hits to 1807 proteins in 277 species: Archae - 0; Bacteria - 0; Metazoa - 736; Fungi - 347; Plants - 385; Viruses - 0; Other Eukaryotes - 339 (source: NCBI BLink).
13042	AT2G40130	1619.01	704.674	2.29754	1.11e-21	Double Clp-N motif-containing P-loop nucleoside triphosphate hydrolases superfamily protein; BEST Arabidopsis thaliana protein match is: Double Clp-N motif-containing P-loop nucleoside triphosphate hydrolases superfamily protein (TAIR:AT2G29970.1); Has 212 Blast hits to 210 proteins in 27 species: Archae - 0; Bacteria - 10; Metazoa - 0; Fungi - 2; Plants - 199; Viruses - 0; Other Eukaryotes - 1 (…
15662	AT3G15650	4207.3	1841.31	2.28494	2.33e-34	alpha/beta-Hydrolases superfamily protein; FUNCTIONS IN: hydrolase activity, carboxylesterase activity; EXPRESSED IN: 16 plant structures; EXPRESSED DURING: 11 growth stages; CONTAINS InterPro DOMAIN/s: Phospholipase/carboxylesterase (InterPro:IPR003140); BEST Arabidopsis thaliana protein match is: alpha/beta-Hydrolases superfamily protein (TAIR:AT1G52700.1); Has 2036 Blast hits to 2021 proteins …
27166	AT5G13630	225.806	98.9059	2.28303	7.76e-05	GENOMES UNCOUPLED 5 (GUN5); FUNCTIONS IN: magnesium chelatase activity; INVOLVED IN: chlorophyll biosynthetic process, biosynthetic process; LOCATED IN: mitochondrion, magnesium chelatase complex, chloroplast, chloroplast inner membrane; EXPRESSED IN: 22 plant structures; EXPRESSED DURING: 13 growth stages; CONTAINS InterPro DOMAIN/s: CobN/magnesium chelatase (InterPro:IPR003672), Magnesium-chela…
11256	AT2G24820	88.6092	38.8963	2.27809	0.027837	translocon at the inner envelope membrane of chloroplasts 55-II (TIC55-II); FUNCTIONS IN: oxidoreductase activity, 2 iron, 2 sulfur cluster binding, chlorophyllide a oxygenase [overall] activity; INVOLVED IN: protein targeting to chloroplast; LOCATED IN: chloroplast, chloroplast envelope; EXPRESSED IN: 23 plant structures; EXPRESSED DURING: 13 growth stages; CONTAINS InterPro DOMAIN/s: Rieske [2F…
1817	AT1G16850	534.797	235.075	2.275	1.2e-09	unknown protein; FUNCTIONS IN: molecular_function unknown; INVOLVED IN: response to salt stress; LOCATED IN: endomembrane system; EXPRESSED IN: leaf apex, leaf whorl, male gametophyte, flower, leaf; EXPRESSED DURING: LP.06 six leaves visible, LP.04 four leaves visible, LP.10 ten leaves visible, petal differentiation and expansion stage, LP.08 eight leaves visible; BEST Arabidopsis thaliana protei…
5645	AT1G55525	269.47	118.595	2.27218	1.52e-05
12485	AT2G35370	146.962	64.7349	2.27022	0.00279006	glycine decarboxylase complex H (GDCH); FUNCTIONS IN: glycine dehydrogenase (decarboxylating) activity; INVOLVED IN: glycine decarboxylation via glycine cleavage system, photorespiration; LOCATED IN: thylakoid, mitochondrion, nucleus, chloroplast; EXPRESSED IN: 21 plant structures; EXPRESSED DURING: 14 growth stages; CONTAINS InterPro DOMAIN/s: 2-oxo acid dehydrogenase, lipoyl-binding site (Inter…
12142	AT2G32487	117.277	51.6732	2.26959	0.00736196	unknown protein; FUNCTIONS IN: molecular_function unknown; INVOLVED IN: biological_process unknown; LOCATED IN: endomembrane system; Has 1 Blast hits to 1 proteins in 1 species: Archae - 0; Bacteria - 0; Metazoa - 0; Fungi - 0; Plants - 1; Viruses - 0; Other Eukaryotes - 0 (source: NCBI BLink).
30793	AT5G45530	142.389	62.7779	2.26814	0.00311937	Protein of unknown function (DUF594); FUNCTIONS IN: molecular_function unknown; INVOLVED IN: biological_process unknown; LOCATED IN: endomembrane system; EXPRESSED IN: 13 plant structures; EXPRESSED DURING: C globular stage, F mature embryo stage, petal differentiation and expansion stage; CONTAINS InterPro DOMAIN/s: Protein of unknown function DUF594 (InterPro:IPR007658); BEST Arabidopsis thalia…
6357	AT1G62500	888.081	391.81	2.26661	3.42e-14	Bifunctional inhibitor/lipid-transfer protein/seed storage 2S albumin superfamily protein; FUNCTIONS IN: lipid binding; INVOLVED IN: lipid transport; LOCATED IN: endomembrane system; EXPRESSED IN: 17 plant structures; EXPRESSED DURING: 8 growth stages; CONTAINS InterPro DOMAIN/s: Bifunctional inhibitor/plant lipid transfer protein/seed storage (InterPro:IPR016140), Plant lipid transfer protein/se…
7067	AT1G68590	144.832	63.9071	2.26629	0.00287758	Ribosomal protein PSRP-3/Ycf65; FUNCTIONS IN: structural constituent of ribosome; INVOLVED IN: translation; LOCATED IN: thylakoid, chloroplast thylakoid membrane, chloroplast; EXPRESSED IN: 22 plant structures; EXPRESSED DURING: 13 growth stages; CONTAINS InterPro DOMAIN/s: Ribosomal protein PSRP-3/Ycf65 (InterPro:IPR006924); BEST Arabidopsis thaliana protein match is: Ribosomal protein PSRP-3/Yc…
28085	AT5G22530	248.36	109.693	2.26414	4.75e-05	unknown protein; BEST Arabidopsis thaliana protein match is: unknown protein (TAIR:AT5G22520.1); Has 30201 Blast hits to 17322 proteins in 780 species: Archae - 12; Bacteria - 1396; Metazoa - 17338; Fungi - 3422; Plants - 5037; Viruses - 0; Other Eukaryotes - 2996 (source: NCBI BLink).
32280	AT5G58330	79.0564	34.9706	2.26065	0.0469387	lactate/malate dehydrogenase family protein; FUNCTIONS IN: oxidoreductase activity, binding, malate dehydrogenase activity, catalytic activity, malate dehydrogenase (NADP+) activity; INVOLVED IN: oxidation reduction, malate metabolic process, carbohydrate metabolic process, metabolic process; LOCATED IN: in 6 components; EXPRESSED IN: 23 plant structures; EXPRESSED DURING: 14 growth stages; CONTA…
3443	AT1G31550	212.137	94.2513	2.25076	0.000161403	GDSL-like Lipase/Acylhydrolase superfamily protein; FUNCTIONS IN: lipase activity, hydrolase activity, acting on ester bonds, carboxylesterase activity; INVOLVED IN: lipid metabolic process; LOCATED IN: vacuole; EXPRESSED IN: 20 plant structures; EXPRESSED DURING: 13 growth stages; CONTAINS InterPro DOMAIN/s: Lipase, GDSL (InterPro:IPR001087); BEST Arabidopsis thaliana protein match is: GDSL-like…
22890	AT4G15100	209.36	93.983	2.22764	0.000278661	serine carboxypeptidase-like 30 (scpl30); FUNCTIONS IN: serine-type carboxypeptidase activity; INVOLVED IN: proteolysis; LOCATED IN: endomembrane system; EXPRESSED IN: root, flower; EXPRESSED DURING: petal differentiation and expansion stage; CONTAINS InterPro DOMAIN/s: Peptidase S10, serine carboxypeptidase (InterPro:IPR001563), Peptidase S10, serine carboxypeptidase, active site (InterPro:IPR01…
13259	AT2G41990	124.918	56.176	2.2237	0.00797858	CONTAINS InterPro DOMAIN/s: Late embryogenesis abundant protein, group 2 (InterPro:IPR004864); BEST Arabidopsis thaliana protein match is: Late embryogenesis abundant (LEA) hydroxyproline-rich glycoprotein family (TAIR:AT4G35170.1); Has 172 Blast hits to 168 proteins in 15 species: Archae - 0; Bacteria - 0; Metazoa - 0; Fungi - 0; Plants - 172; Viruses - 0; Other Eukaryotes - 0 (source: NCBI BLin…
8227	AT1G79040	457.066	205.676	2.22226	6.71e-05	photosystem II subunit R (PSBR); FUNCTIONS IN: molecular_function unknown; INVOLVED IN: photosystem II oxygen evolving complex assembly, photosynthesis, response to light intensity; LOCATED IN: thylakoid, chloroplast thylakoid membrane, chloroplast, photosystem II; EXPRESSED IN: 25 plant structures; EXPRESSED DURING: 14 growth stages; CONTAINS InterPro DOMAIN/s: Photosystem II protein PsbR (Inter…
24239	AT4G26330	90.1945	40.6992	2.21612	0.0315655	UNFERTILIZED EMBRYO SAC 17 (UNE17); FUNCTIONS IN: identical protein binding, serine-type endopeptidase activity; INVOLVED IN: proteolysis, double fertilization forming a zygote and endosperm; LOCATED IN: peroxisome, cytoplasm; EXPRESSED IN: male gametophyte, leaf, pollen tube; EXPRESSED DURING: L mature pollen stage, M germinated pollen stage; CONTAINS InterPro DOMAIN/s: Protease-associated PA (I…
16479	AT3G22550	687.445	311.065	2.20997	4.54e-11	Protein of unknown function (DUF581); CONTAINS InterPro DOMAIN/s: Protein of unknown function DUF581 (InterPro:IPR007650); BEST Arabidopsis thaliana protein match is: Protein of unknown function (DUF581) (TAIR:AT3G63210.1); Has 558 Blast hits to 549 proteins in 19 species: Archae - 0; Bacteria - 0; Metazoa - 0; Fungi - 0; Plants - 558; Viruses - 0; Other Eukaryotes - 0 (source: NCBI BLink).
17414	AT3G29670	356.607	161.389	2.20961	1.68e-06	HXXXD-type acyl-transferase family protein; FUNCTIONS IN: transferase activity, transferring acyl groups other than amino-acyl groups, transferase activity; INVOLVED IN: biological_process unknown; LOCATED IN: cellular_component unknown; EXPRESSED IN: stem, inflorescence meristem, hypocotyl, flower; EXPRESSED DURING: petal differentiation and expansion stage; CONTAINS InterPro DOMAIN/s: Transfera…
7	AT1G01060	204.643	92.6555	2.20864	0.0283067	LATE ELONGATED HYPOCOTYL (LHY); CONTAINS InterPro DOMAIN/s: SANT, DNA-binding (InterPro:IPR001005), Homeodomain-like (InterPro:IPR009057), Myb, DNA-binding (InterPro:IPR014778), HTH transcriptional regulator, Myb-type, DNA-binding (InterPro:IPR017930), Myb-like DNA-binding domain, SHAQKYF class (InterPro:IPR006447); BEST Arabidopsis thaliana protein match is: circadian clock associated 1 (TAIR:AT…
7543	AT1G72920	202.779	91.9353	2.20567	0.000326045	Toll-Interleukin-Resistance (TIR) domain family protein; FUNCTIONS IN: transmembrane receptor activity; INVOLVED IN: response to wounding, defense response; LOCATED IN: intrinsic to membrane; EXPRESSED IN: 19 plant structures; EXPRESSED DURING: 10 growth stages; CONTAINS InterPro DOMAIN/s: Toll-Interleukin receptor (InterPro:IPR000157); BEST Arabidopsis thaliana protein match is: Toll-Interleukin…
25377	AT4G36160	261.927	118.918	2.20258	0.0004189	NAC domain containing protein 76 (NAC076); CONTAINS InterPro DOMAIN/s: No apical meristem (NAM) protein (InterPro:IPR003441); BEST Arabidopsis thaliana protein match is: vascular related NAC-domain protein 1 (TAIR:AT2G18060.1); Has 3021 Blast hits to 3016 proteins in 76 species: Archae - 0; Bacteria - 1; Metazoa - 0; Fungi - 0; Plants - 3020; Viruses - 0; Other Eukaryotes - 0 (source: NCBI BLink).
6348	AT1G62420	532.573	242.235	2.19858	4.99e-09	Protein of unknown function (DUF506) ; CONTAINS InterPro DOMAIN/s: Protein of unknown function DUF506, plant (InterPro:IPR006502); BEST Arabidopsis thaliana protein match is: Protein of unknown function (DUF506) (TAIR:AT1G12030.1); Has 389 Blast hits to 387 proteins in 24 species: Archae - 0; Bacteria - 0; Metazoa - 0; Fungi - 0; Plants - 387; Viruses - 0; Other Eukaryotes - 2 (source: NCBI BLink…
23883	AT4G23250	354.743	161.886	2.19131	2.11e-06	EMBRYO DEFECTIVE 1290 (EMB1290); FUNCTIONS IN: protein kinase activity, kinase activity; INVOLVED IN: protein amino acid autophosphorylation, embryo development ending in seed dormancy; LOCATED IN: plasma membrane; EXPRESSED IN: stem; CONTAINS InterPro DOMAIN/s: Protein kinase, ATP binding site (InterPro:IPR017441), Serine/threonine-protein kinase domain (InterPro:IPR002290), Protein of unknown f…
1362	AT1G12805	1265.97	580.784	2.17976	4.3e-06	nucleotide binding; Has 35333 Blast hits to 34131 proteins in 2444 species: Archae - 798; Bacteria - 22429; Metazoa - 974; Fungi - 991; Plants - 531; Viruses - 0; Other Eukaryotes - 9610 (source: NCBI BLink).
33367	ATCG00350	95.6777	43.895	2.17969	0.0328004	PSAA; FUNCTIONS IN: chlorophyll binding; INVOLVED IN: photosynthesis; LOCATED IN: in 6 components; EXPRESSED IN: 24 plant structures; EXPRESSED DURING: 13 growth stages; CONTAINS InterPro DOMAIN/s: Photosystem I, PsaA/PsaB (InterPro:IPR001280), Photosystem I psaA/psaB, conserved site (InterPro:IPR020586), Photosystem I psaA (InterPro:IPR006243); BEST Arabidopsis thaliana protein match is: Photosy…
25744	AT4G39510	354.466	163.007	2.17455	8.82e-05	cytochrome P450, family 96, subfamily A, polypeptide 12 (CYP96A12); FUNCTIONS IN: electron carrier activity, monooxygenase activity, iron ion binding, oxygen binding, heme binding; INVOLVED IN: oxidation reduction; LOCATED IN: endomembrane system; EXPRESSED IN: 22 plant structures; EXPRESSED DURING: 13 growth stages; CONTAINS InterPro DOMAIN/s: Cytochrome P450 (InterPro:IPR001128), Cytochrome P45…
29626	AT5G36220	260.579	120.056	2.17047	5.24e-05	cytochrome p450 81d1 (CYP81D1); FUNCTIONS IN: electron carrier activity, monooxygenase activity, iron ion binding, oxygen binding, heme binding; INVOLVED IN: oxidation reduction; LOCATED IN: endomembrane system; EXPRESSED IN: 18 plant structures; EXPRESSED DURING: 8 growth stages; CONTAINS InterPro DOMAIN/s: Cytochrome P450 (InterPro:IPR001128), Cytochrome P450, conserved site (InterPro:IPR017972…
14262	AT3G03660	268.93	124.046	2.16798	6.53e-05	WUSCHEL related homeobox 11 (WOX11); FUNCTIONS IN: DNA binding, sequence-specific DNA binding transcription factor activity; INVOLVED IN: regulation of transcription, DNA-dependent; LOCATED IN: chloroplast; CONTAINS InterPro DOMAIN/s: Homeobox (InterPro:IPR001356), Homeodomain-like (InterPro:IPR009057); BEST Arabidopsis thaliana protein match is: WUSCHEL related homeobox 12 (TAIR:AT5G17810.2); Ha…
4973	AT1G49750	1008.16	465.101	2.16762	2.63e-08	Leucine-rich repeat (LRR) family protein; LOCATED IN: chloroplast; EXPRESSED IN: 22 plant structures; EXPRESSED DURING: 13 growth stages; CONTAINS InterPro DOMAIN/s: Leucine-rich repeat (InterPro:IPR001611); BEST Arabidopsis thaliana protein match is: Leucine-rich repeat (LRR) family protein (TAIR:AT3G19320.1); Has 196117 Blast hits to 67164 proteins in 2660 species: Archae - 391; Bacteria - 3519…
19683	AT3G54820	13135.8	6064.95	2.16585	1.36e-40	plasma membrane intrinsic protein 2;5 (PIP2;5); FUNCTIONS IN: water channel activity; INVOLVED IN: transport, transmembrane transport; LOCATED IN: integral to membrane, membrane; EXPRESSED IN: 17 plant structures; EXPRESSED DURING: 10 growth stages; CONTAINS InterPro DOMAIN/s: Major intrinsic protein, conserved site (InterPro:IPR022357), Aquaporin (InterPro:IPR012269), Major intrinsic protein (In…
7289	AT1G70500	1612.74	745.119	2.1644	1.56e-12	Pectin lyase-like superfamily protein; FUNCTIONS IN: polygalacturonase activity; INVOLVED IN: carbohydrate metabolic process; LOCATED IN: endomembrane system; EXPRESSED IN: 6 plant structures; EXPRESSED DURING: 4 anthesis, C globular stage, petal differentiation and expansion stage; CONTAINS InterPro DOMAIN/s: Pectin lyase fold/virulence factor (InterPro:IPR011050), Pectin lyase fold (InterPro:IP…
529	AT1G05690	174.315	80.5725	2.16346	0.0302947	BTB and TAZ domain protein 3 (BT3); FUNCTIONS IN: transcription regulator activity; INVOLVED IN: embryo sac development, pollen development; LOCATED IN: nucleus, chloroplast; EXPRESSED IN: 15 plant structures; EXPRESSED DURING: 8 growth stages; CONTAINS InterPro DOMAIN/s: BTB/POZ (InterPro:IPR013069), Zinc finger, TAZ-type (InterPro:IPR000197), BTB/POZ fold (InterPro:IPR011333), Kelch related (In…
20591	AT3G62740	654.571	303.131	2.15937	3.35e-10	beta glucosidase 7 (BGLU7); FUNCTIONS IN: cation binding, hydrolase activity, hydrolyzing O-glycosyl compounds, catalytic activity; INVOLVED IN: carbohydrate metabolic process; LOCATED IN: endomembrane system; EXPRESSED IN: 7 plant structures; EXPRESSED DURING: petal differentiation and expansion stage, E expanded cotyledon stage, D bilateral stage; CONTAINS InterPro DOMAIN/s: Glycoside hydrolase…
16635	AT3G23810	27051.7	12533.9	2.15828	1.03e-43	S-adenosyl-l-homocysteine (SAH) hydrolase 2 (SAHH2); FUNCTIONS IN: adenosylhomocysteinase activity; INVOLVED IN: one-carbon metabolic process; LOCATED IN: plasma membrane, vacuole, membrane; EXPRESSED IN: 33 plant structures; EXPRESSED DURING: 15 growth stages; CONTAINS InterPro DOMAIN/s: S-adenosyl-L-homocysteine hydrolase (InterPro:IPR000043), S-adenosyl-L-homocysteine hydrolase, conserved site…
5976	AT1G58602	171.425	79.4561	2.15748	0.00213498	LRR and NB-ARC domains-containing disease resistance protein; FUNCTIONS IN: ATP binding; INVOLVED IN: defense response, apoptosis; CONTAINS InterPro DOMAIN/s: NB-ARC (InterPro:IPR002182), Disease resistance protein (InterPro:IPR000767); BEST Arabidopsis thaliana protein match is: Disease resistance protein (CC-NBS-LRR class) family (TAIR:AT1G59218.2); Has 17665 Blast hits to 14865 proteins in 568…
25516	AT4G37430	215.788	100.465	2.14789	0.000460774	cytochrome P450, family 91, subfamily A, polypeptide 2 (CYP91A2); FUNCTIONS IN: electron carrier activity, monooxygenase activity, iron ion binding, oxygen binding, heme binding; INVOLVED IN: oxidation reduction; LOCATED IN: endoplasmic reticulum; EXPRESSED IN: 16 plant structures; EXPRESSED DURING: 6 growth stages; CONTAINS InterPro DOMAIN/s: Cytochrome P450 (InterPro:IPR001128), Cytochrome P450…
26526	AT5G07200	165.21	76.9247	2.14768	0.00277285	gibberellin 20-oxidase 3 (GA20OX3); CONTAINS InterPro DOMAIN/s: Isopenicillin N synthase (InterPro:IPR002283), Oxoglutarate/iron-dependent oxygenase (InterPro:IPR005123); BEST Arabidopsis thaliana protein match is: gibberellin 20-oxidase 4 (TAIR:AT1G60980.1); Has 1807 Blast hits to 1807 proteins in 277 species: Archae - 0; Bacteria - 0; Metazoa - 736; Fungi - 347; Plants - 385; Viruses - 0; Other…
30030	AT5G39471	161.81	75.4651	2.14418	0.00309714	Cysteine/Histidine-rich C1 domain family protein; FUNCTIONS IN: zinc ion binding; INVOLVED IN: intracellular signaling pathway; LOCATED IN: intracellular; CONTAINS InterPro DOMAIN/s: Protein kinase C-like, phorbol ester/diacylglycerol binding (InterPro:IPR002219), Zinc finger, C2H2-like (InterPro:IPR015880), Zinc finger, RING-type (InterPro:IPR001841), DC1 (InterPro:IPR004146), C1-like (InterPro:…
19224	AT3G50820	176.132	82.2096	2.14248	0.0021857	photosystem II subunit O-2 (PSBO2); FUNCTIONS IN: oxygen evolving activity, poly(U) RNA binding; INVOLVED IN: photosynthesis, light reaction, photoinhibition, photosystem II assembly, photosystem II stabilization, regulation of protein amino acid dephosphorylation; LOCATED IN: in 9 components; EXPRESSED IN: 24 plant structures; EXPRESSED DURING: 14 growth stages; CONTAINS InterPro DOMAIN/s: Photo…
1098	AT1G10640	1018.82	476.364	2.13875	1.23e-13	Pectin lyase-like superfamily protein; FUNCTIONS IN: polygalacturonase activity; INVOLVED IN: carbohydrate metabolic process; LOCATED IN: cellular_component unknown; EXPRESSED IN: 18 plant structures; EXPRESSED DURING: 11 growth stages; CONTAINS InterPro DOMAIN/s: Pectin lyase fold/virulence factor (InterPro:IPR011050), Parallel beta-helix repeat (InterPro:IPR006626), Glycoside hydrolase, family …
16351	AT3G21560	154.535	72.2627	2.13852	0.00434389	UGT84A2; CONTAINS InterPro DOMAIN/s: UDP-glucuronosyl/UDP-glucosyltransferase (InterPro:IPR002213); BEST Arabidopsis thaliana protein match is: UDP-Glycosyltransferase superfamily protein (TAIR:AT4G15490.1); Has 7875 Blast hits to 7793 proteins in 474 species: Archae - 0; Bacteria - 315; Metazoa - 2199; Fungi - 84; Plants - 5106; Viruses - 112; Other Eukaryotes - 59 (source: NCBI BLink).
15505	AT3G14395	187.444	87.8941	2.13261	0.00126668	unknown protein; Has 4 Blast hits to 4 proteins in 2 species: Archae - 0; Bacteria - 0; Metazoa - 0; Fungi - 0; Plants - 4; Viruses - 0; Other Eukaryotes - 0 (source: NCBI BLink).
15065	AT3G10880	299.942	140.931	2.12829	3.49e-05	unknown protein; BEST Arabidopsis thaliana protein match is: unknown protein (TAIR:AT5G05180.1); Has 15699 Blast hits to 11378 proteins in 1134 species: Archae - 391; Bacteria - 2054; Metazoa - 6851; Fungi - 1354; Plants - 1096; Viruses - 119; Other Eukaryotes - 3834 (source: NCBI BLink).
31333	AT5G50130	252.365	119.345	2.11458	0.000136465	NAD(P)-binding Rossmann-fold superfamily protein; FUNCTIONS IN: oxidoreductase activity, binding, catalytic activity; INVOLVED IN: oxidation reduction, metabolic process; LOCATED IN: cellular_component unknown; EXPRESSED IN: 23 plant structures; EXPRESSED DURING: 13 growth stages; CONTAINS InterPro DOMAIN/s: NAD(P)-binding domain (InterPro:IPR016040), Glucose/ribitol dehydrogenase (InterPro:IPR00…
12705	AT2G37130	27176.5	12859	2.11342	1.16e-22	Peroxidase superfamily protein; FUNCTIONS IN: peroxidase activity, heme binding; INVOLVED IN: defense response to fungus; LOCATED IN: endomembrane system; EXPRESSED IN: 15 plant structures; EXPRESSED DURING: 7 growth stages; CONTAINS InterPro DOMAIN/s: Haem peroxidase (InterPro:IPR010255), Plant peroxidase (InterPro:IPR000823), Haem peroxidase, plant/fungal/bacterial (InterPro:IPR002016); BEST Ar…
28801	AT5G28490	564.303	267.891	2.10647	2.06e-08	LIGHT-DEPENDENT SHORT HYPOCOTYLS 1 (LSH1); CONTAINS InterPro DOMAIN/s: Protein of unknown function DUF640 (InterPro:IPR006936); BEST Arabidopsis thaliana protein match is: Protein of unknown function (DUF640) (TAIR:AT3G04510.1); Has 311 Blast hits to 311 proteins in 18 species: Archae - 0; Bacteria - 0; Metazoa - 14; Fungi - 0; Plants - 297; Viruses - 0; Other Eukaryotes - 0 (source: NCBI BLink).
23226	AT4G17760	255.808	122.215	2.09309	0.000205416	damaged DNA binding;exodeoxyribonuclease IIIs; FUNCTIONS IN: damaged DNA binding, exodeoxyribonuclease III activity; INVOLVED IN: DNA repair; LOCATED IN: nucleus; EXPRESSED IN: 9 plant structures; EXPRESSED DURING: 4 anthesis, F mature embryo stage, petal differentiation and expansion stage, E expanded cotyledon stage, D bilateral stage; CONTAINS InterPro DOMAIN/s: Repair protein Rad1/Rec1 (Inter…
22669	AT4G13540	229.864	109.972	2.09021	0.00373367	unknown protein; INVOLVED IN: N-terminal protein myristoylation; BEST Arabidopsis thaliana protein match is: unknown protein (TAIR:AT3G23930.1); Has 4658 Blast hits to 3455 proteins in 431 species: Archae - 39; Bacteria - 387; Metazoa - 1842; Fungi - 436; Plants - 133; Viruses - 38; Other Eukaryotes - 1783 (source: NCBI BLink).
7224	AT1G69880	14146.6	6783.49	2.08544	7.41e-12	thioredoxin H-type 8 (TH8); INVOLVED IN: N-terminal protein myristoylation, cell redox homeostasis; LOCATED IN: cellular_component unknown; EXPRESSED IN: 15 plant structures; EXPRESSED DURING: 6 growth stages; CONTAINS InterPro DOMAIN/s: Thioredoxin fold (InterPro:IPR012335), Thioredoxin, core (InterPro:IPR015467), Thioredoxin-like (InterPro:IPR017936), Thioredoxin domain (InterPro:IPR013766), Th…
10521	AT2G18720	147.568	70.7673	2.08526	0.00633801	Translation elongation factor EF1A/initiation factor IF2gamma family protein; FUNCTIONS IN: serine-type peptidase activity, translation factor activity, nucleic acid binding, GTP binding, GTPase activity; LOCATED IN: integral to membrane; EXPRESSED IN: male gametophyte; CONTAINS InterPro DOMAIN/s: Translation elongation factor EFTu/EF1A, domain 2 (InterPro:IPR004161), Initiation factor eIF2 gamma…
33399	ATCG00670	677.176	326.325	2.07516	1.51e-09	plastid-encoded CLP P (PCLPP); FUNCTIONS IN: serine-type peptidase activity; INVOLVED IN: proteolysis; LOCATED IN: chloroplast thylakoid membrane, chloroplastic endopeptidase Clp complex, plastid stroma, chloroplast, chloroplast stroma; EXPRESSED IN: 23 plant structures; EXPRESSED DURING: 13 growth stages; CONTAINS InterPro DOMAIN/s: Peptidase S14, ClpP, active site (InterPro:IPR018215), Peptidas…
27122	AT5G13220	735.653	355.145	2.07142	5.95e-06	jasmonate-zim-domain protein 10 (JAZ10); FUNCTIONS IN: protein binding; INVOLVED IN: response to jasmonic acid stimulus, regulation of systemic acquired resistance, response to wounding; LOCATED IN: nucleus; EXPRESSED IN: 21 plant structures; EXPRESSED DURING: 11 growth stages; CONTAINS InterPro DOMAIN/s: Tify (InterPro:IPR010399), CCT domain-like (InterPro:IPR018467); BEST Arabidopsis thaliana p…
12512	AT2G35612	132.028	63.8804	2.0668	0.0137034	FUNCTIONS IN: molecular_function unknown; INVOLVED IN: biological_process unknown; LOCATED IN: endomembrane system; EXPRESSED IN: flower; BEST Arabidopsis thaliana protein match is: Copper amine oxidase family protein (TAIR:AT1G31670.1); Has 35333 Blast hits to 34131 proteins in 2444 species: Archae - 798; Bacteria - 22429; Metazoa - 974; Fungi - 991; Plants - 531; Viruses - 0; Other Eukaryotes -…
11934	AT2G30766	315.899	152.917	2.06582	3.83e-05	unknown protein; FUNCTIONS IN: molecular_function unknown; INVOLVED IN: biological_process unknown; LOCATED IN: cellular_component unknown; Has 30201 Blast hits to 17322 proteins in 780 species: Archae - 12; Bacteria - 1396; Metazoa - 17338; Fungi - 3422; Plants - 5037; Viruses - 0; Other Eukaryotes - 2996 (source: NCBI BLink).
1017	AT1G09932	1802.07	877.256	2.05421	9.25e-18	Phosphoglycerate mutase family protein; CONTAINS InterPro DOMAIN/s: Histidine phosphatase superfamily, clade-1 (InterPro:IPR013078); BEST Arabidopsis thaliana protein match is: Phosphoglycerate mutase family protein (TAIR:AT2G17280.2); Has 552 Blast hits to 552 proteins in 105 species: Archae - 0; Bacteria - 9; Metazoa - 0; Fungi - 272; Plants - 167; Viruses - 0; Other Eukaryotes - 104 (source: N…
24131	AT4G25433	108.58	52.8641	2.05394	0.0287765	peptidoglycan-binding LysM domain-containing protein; FUNCTIONS IN: molecular_function unknown; INVOLVED IN: cell wall macromolecule catabolic process; LOCATED IN: endomembrane system; CONTAINS InterPro DOMAIN/s: Peptidoglycan-binding lysin domain (InterPro:IPR018392); BEST Arabidopsis thaliana protein match is: peptidoglycan-binding LysM domain-containing protein (TAIR:AT5G62150.1); Has 63 Blast…
8164	AT1G78490	975.991	475.344	2.05323	3.94e-10	cytochrome P450, family 708, subfamily A, polypeptide 3 (CYP708A3); FUNCTIONS IN: electron carrier activity, monooxygenase activity, iron ion binding, oxygen binding, heme binding; INVOLVED IN: oxidation reduction; LOCATED IN: endomembrane system; EXPRESSED IN: 22 plant structures; EXPRESSED DURING: 13 growth stages; CONTAINS InterPro DOMAIN/s: Cytochrome P450 (InterPro:IPR001128), Cytochrome P45…
4509	AT1G43910	4415.36	2150.81	2.05288	3.94e-27	P-loop containing nucleoside triphosphate hydrolases superfamily protein; FUNCTIONS IN: nucleoside-triphosphatase activity, ATPase activity, nucleotide binding, ATP binding; LOCATED IN: endomembrane system; EXPRESSED IN: 23 plant structures; EXPRESSED DURING: 13 growth stages; CONTAINS InterPro DOMAIN/s: ATPase, AAA-type, core (InterPro:IPR003959), ATPase, AAA+ type, core (InterPro:IPR003593); BE…
13523	AT2G44290	203.161	99.6767	2.0382	0.00697649	Bifunctional inhibitor/lipid-transfer protein/seed storage 2S albumin superfamily protein; FUNCTIONS IN: lipid binding; INVOLVED IN: lipid transport; LOCATED IN: plasma membrane, anchored to membrane; CONTAINS InterPro DOMAIN/s: Bifunctional inhibitor/plant lipid transfer protein/seed storage (InterPro:IPR016140), Plant lipid transfer protein/seed storage/trypsin-alpha amylase inhibitor (InterPro…
27438	AT5G16080	166.4	81.6787	2.03725	0.00516372	carboxyesterase 17 (CXE17); FUNCTIONS IN: hydrolase activity; INVOLVED IN: metabolic process; LOCATED IN: cellular_component unknown; EXPRESSED IN: 11 plant structures; EXPRESSED DURING: 4 anthesis, petal differentiation and expansion stage; CONTAINS InterPro DOMAIN/s: Lipase, GDXG, active site (InterPro:IPR002168), Alpha/beta hydrolase fold-3 (InterPro:IPR013094); BEST Arabidopsis thaliana prote…
20390	AT3G61113	97.964	48.1419	2.0349	0.0492687	Ubiquitin related modifier 1; FUNCTIONS IN: molecular_function unknown; INVOLVED IN: biological_process unknown; LOCATED IN: cellular_component unknown; CONTAINS InterPro DOMAIN/s: Ubiquitin related modifier 1 (InterPro:IPR015221), Ubiquitin-related modifier 1 (InterPro:IPR017188), Molybdopterin synthase/thiamin biosynthesis sulphur carrier, beta-grasp (InterPro:IPR016155); BEST Arabidopsis thali…
23730	AT4G22020	365.649	180.085	2.03043	1.7e-05	pseudogene, hypothetical protein, similar to uncharacterized glycine-rich protein (GI:7269047) {Arabidopsis thaliana}
20436	AT3G61470	505.016	249.76	2.022	5.28e-07	photosystem I light harvesting complex gene 2 (LHCA2); FUNCTIONS IN: chlorophyll binding; INVOLVED IN: photosynthesis, light harvesting in photosystem I, photosynthesis; LOCATED IN: in 6 components; EXPRESSED IN: leaf; EXPRESSED DURING: seedling growth; CONTAINS InterPro DOMAIN/s: Chlorophyll A-B binding protein (InterPro:IPR001344); BEST Arabidopsis thaliana protein match is: photosystem I light…
7143	AT1G69230	315.431	156.332	2.0177	0.0185196	SPIRAL1-like2 (SP1L2); BEST Arabidopsis thaliana protein match is: SPIRAL1-like1 (TAIR:AT1G26355.1); Has 157 Blast hits to 132 proteins in 28 species: Archae - 0; Bacteria - 0; Metazoa - 0; Fungi - 0; Plants - 143; Viruses - 0; Other Eukaryotes - 14 (source: NCBI BLink).
16845	AT3G25640	1337.98	663.443	2.01672	4.02e-14	Protein of unknown function, DUF617; CONTAINS InterPro DOMAIN/s: Protein of unknown function DUF617, plant (InterPro:IPR006460); BEST Arabidopsis thaliana protein match is: Protein of unknown function, DUF617 (TAIR:AT5G23100.1); Has 258 Blast hits to 256 proteins in 14 species: Archae - 0; Bacteria - 0; Metazoa - 0; Fungi - 0; Plants - 258; Viruses - 0; Other Eukaryotes - 0 (source: NCBI BLink).
2232	AT1G20530	101.001	50.1427	2.01427	0.0494309	Protein of unknown function (DUF630 and DUF632); FUNCTIONS IN: molecular_function unknown; INVOLVED IN: N-terminal protein myristoylation; LOCATED IN: cellular_component unknown; EXPRESSED IN: shoot apex, embryo, flower; EXPRESSED DURING: petal differentiation and expansion stage, D bilateral stage; CONTAINS InterPro DOMAIN/s: Protein of unknown function DUF630 (InterPro:IPR006868), Protein of un…
22730	AT4G14020	2103.23	1046.21	2.01034	1.23e-18	Rapid alkalinization factor (RALF) family protein; CONTAINS InterPro DOMAIN/s: Rapid ALkalinization Factor (InterPro:IPR008801); Has 30201 Blast hits to 17322 proteins in 780 species: Archae - 12; Bacteria - 1396; Metazoa - 17338; Fungi - 3422; Plants - 5037; Viruses - 0; Other Eukaryotes - 2996 (source: NCBI BLink).
31354	AT5G50315	357.459	178.315	2.00465	3e-05
31071	AT5G47920	943.472	472.266	1.99775	0.000135089	unknown protein; BEST Arabidopsis thaliana protein match is: unknown protein (TAIR:AT5G13880.1); Has 1807 Blast hits to 1807 proteins in 277 species: Archae - 0; Bacteria - 0; Metazoa - 736; Fungi - 347; Plants - 385; Viruses - 0; Other Eukaryotes - 339 (source: NCBI BLink).
14555	AT3G06020	1429.7	715.874	1.99713	3.81e-13	Protein of unknown function (DUF3049); CONTAINS InterPro DOMAIN/s: Protein of unknown function DUF3049 (InterPro:IPR021410); BEST Arabidopsis thaliana protein match is: Protein of unknown function (DUF3049) (TAIR:AT5G19260.1); Has 5181 Blast hits to 1744 proteins in 177 species: Archae - 19; Bacteria - 80; Metazoa - 2761; Fungi - 308; Plants - 233; Viruses - 99; Other Eukaryotes - 1681 (source: N…
1271	AT1G12030	1468.25	738.446	1.9883	1.13e-14	Protein of unknown function (DUF506) ; CONTAINS InterPro DOMAIN/s: Protein of unknown function DUF506, plant (InterPro:IPR006502); BEST Arabidopsis thaliana protein match is: Protein of unknown function (DUF506) (TAIR:AT1G62420.1); Has 393 Blast hits to 391 proteins in 26 species: Archae - 0; Bacteria - 4; Metazoa - 0; Fungi - 0; Plants - 387; Viruses - 0; Other Eukaryotes - 2 (source: NCBI BLink…
21962	AT4G08150	947.784	477.088	1.9866	1.12e-05	KNOTTED-like from Arabidopsis thaliana (KNAT1); CONTAINS InterPro DOMAIN/s: KNOX2 (InterPro:IPR005541), ELK (InterPro:IPR005539), Homeobox (InterPro:IPR001356), Homeobox, conserved site (InterPro:IPR017970), KNOX1 (InterPro:IPR005540), Homeodomain-like (InterPro:IPR009057), Homeodomain-related (InterPro:IPR012287); BEST Arabidopsis thaliana protein match is: KNOX/ELK homeobox transcription factor…
26828	AT5G10180	7819.19	3936.91	1.98612	4.69e-29	slufate transporter 2;1 (SULTR2;1); FUNCTIONS IN: sulfate transmembrane transporter activity; INVOLVED IN: sulfate transport; LOCATED IN: integral to membrane, membrane; EXPRESSED IN: 23 plant structures; EXPRESSED DURING: 10 growth stages; CONTAINS InterPro DOMAIN/s: Sulphate transporter (InterPro:IPR011547), Sulphate transporter/antisigma-factor antagonist STAS (InterPro:IPR002645), Sulphate an…
943	AT1G09310	291.465	146.906	1.98402	0.000192452	Protein of unknown function, DUF538; INVOLVED IN: biological_process unknown; LOCATED IN: apoplast; EXPRESSED IN: 22 plant structures; EXPRESSED DURING: 14 growth stages; CONTAINS InterPro DOMAIN/s: Protein of unknown function DUF538 (InterPro:IPR007493); BEST Arabidopsis thaliana protein match is: Protein of unknown function, DUF538 (TAIR:AT1G56580.1); Has 409 Blast hits to 409 proteins in 33 sp…
3094	AT1G28610	402.389	203.907	1.97339	1.37e-05	GDSL-like Lipase/Acylhydrolase superfamily protein; FUNCTIONS IN: lipase activity, carboxylesterase activity; LOCATED IN: endomembrane system; EXPRESSED IN: 22 plant structures; EXPRESSED DURING: 13 growth stages; BEST Arabidopsis thaliana protein match is: GDSL-like Lipase/Acylhydrolase superfamily protein (TAIR:AT1G28600.2); Has 2710 Blast hits to 2687 proteins in 65 species: Archae - 0; Bacter…
31087	AT5G48070	6389.04	3238.77	1.97268	1.96e-27	xyloglucan endotransglucosylase/hydrolase 20 (XTH20); FUNCTIONS IN: hydrolase activity, acting on glycosyl bonds, xyloglucan:xyloglucosyl transferase activity, hydrolase activity, hydrolyzing O-glycosyl compounds; INVOLVED IN: carbohydrate metabolic process, cellular glucan metabolic process; LOCATED IN: endomembrane system, cell wall, apoplast; EXPRESSED IN: 7 plant structures; EXPRESSED DURING:…
30268	AT5G41470	213.229	108.17	1.97123	0.00195918	Nuclear transport factor 2 (NTF2) family protein; FUNCTIONS IN: molecular_function unknown; INVOLVED IN: biological_process unknown; EXPRESSED IN: cultured cell; BEST Arabidopsis thaliana protein match is: Nuclear transport factor 2 (NTF2) family protein (TAIR:AT1G71480.1); Has 94 Blast hits to 92 proteins in 28 species: Archae - 0; Bacteria - 14; Metazoa - 0; Fungi - 0; Plants - 72; Viruses - 0;…
4492	AT1G43800	7035.42	3570.64	1.97036	1.33e-12	Plant stearoyl-acyl-carrier-protein desaturase family protein; FUNCTIONS IN: acyl-[acyl-carrier-protein] desaturase activity, oxidoreductase activity, transition metal ion binding; INVOLVED IN: oxidation reduction, fatty acid metabolic process, fatty acid biosynthetic process; LOCATED IN: membrane; EXPRESSED IN: 9 plant structures; EXPRESSED DURING: 6 growth stages; CONTAINS InterPro DOMAIN/s: Ri…
24021	AT4G24430	686.067	348.441	1.96896	5.52e-06	Rhamnogalacturonate lyase family protein; FUNCTIONS IN: lyase activity; INVOLVED IN: biological_process unknown; LOCATED IN: plasma membrane; EXPRESSED IN: 9 plant structures; EXPRESSED DURING: 4 anthesis, petal differentiation and expansion stage; CONTAINS InterPro DOMAIN/s: Rhamnogalacturonate lyase (InterPro:IPR010325), Carbohydrate-binding-like fold (InterPro:IPR013784), Galactose-binding dom…
7639	AT1G73805	238.552	121.38	1.96533	0.000943388	Calmodulin binding protein-like; CONTAINS InterPro DOMAIN/s: Calmodulin binding protein-like (InterPro:IPR012416); BEST Arabidopsis thaliana protein match is: Calmodulin-binding protein (TAIR:AT5G57580.1); Has 30201 Blast hits to 17322 proteins in 780 species: Archae - 12; Bacteria - 1396; Metazoa - 17338; Fungi - 3422; Plants - 5037; Viruses - 0; Other Eukaryotes - 2996 (source: NCBI BLink).
17042	AT3G27070	478.462	243.693	1.96338	0.0386795	translocase outer membrane 20-1 (TOM20-1); CONTAINS InterPro DOMAIN/s: Plant specific mitochondrial import receptor subunit TOM20 (InterPro:IPR010547); BEST Arabidopsis thaliana protein match is: translocase of outer membrane 20 kDa subunit 3 (TAIR:AT3G27080.1); Has 97 Blast hits to 97 proteins in 22 species: Archae - 0; Bacteria - 2; Metazoa - 0; Fungi - 0; Plants - 95; Viruses - 0; Other Eukary…
16565	AT3G23230	196.675	100.291	1.96103	0.00417479	Integrase-type DNA-binding superfamily protein; CONTAINS InterPro DOMAIN/s: DNA-binding, integrase-type (InterPro:IPR016177), Pathogenesis-related transcriptional factor/ERF, DNA-binding (InterPro:IPR001471); BEST Arabidopsis thaliana protein match is: Integrase-type DNA-binding superfamily protein (TAIR:AT5G43410.1); Has 5843 Blast hits to 5635 proteins in 250 species: Archae - 0; Bacteria - 2; …
18830	AT3G47480	453.23	231.257	1.95986	0.0194527	Calcium-binding EF-hand family protein; FUNCTIONS IN: calcium ion binding; INVOLVED IN: biological_process unknown; LOCATED IN: endomembrane system; EXPRESSED IN: 10 plant structures; EXPRESSED DURING: 9 growth stages; CONTAINS InterPro DOMAIN/s: EF-Hand 1, calcium-binding site (InterPro:IPR018247), EF-HAND 2 (InterPro:IPR018249), EF-hand-like domain (InterPro:IPR011992), Calcium-binding EF-hand …
29992	AT5G39150	592.455	302.55	1.95821	5.55e-07	RmlC-like cupins superfamily protein; FUNCTIONS IN: manganese ion binding, nutrient reservoir activity; INVOLVED IN: biological_process unknown; LOCATED IN: endomembrane system, apoplast; CONTAINS InterPro DOMAIN/s: Cupin, RmlC-type (InterPro:IPR011051), Cupin 1 (InterPro:IPR006045), RmlC-like jelly roll fold (InterPro:IPR014710), Germin (InterPro:IPR001929), Germin, manganese binding site (Inter…
2866	AT1G26770	434.775	222.849	1.95098	7.03e-06	expansin A10 (EXPA10); CONTAINS InterPro DOMAIN/s: Pollen allergen, N-terminal (InterPro:IPR014734), Rare lipoprotein A (InterPro:IPR005132), Pollen allergen/expansin, C-terminal (InterPro:IPR007117), Barwin-related endoglucanase (InterPro:IPR009009), Expansin (InterPro:IPR002963), Expansin/Lol pI (InterPro:IPR007118), Expansin 45, endoglucanase-like (InterPro:IPR007112); BEST Arabidopsis thalian…
8007	AT1G77120	13710.4	7034.12	1.94914	7.87e-31	alcohol dehydrogenase 1 (ADH1); FUNCTIONS IN: alcohol dehydrogenase (NAD) activity; INVOLVED IN: response to cadmium ion, cellular respiration, response to salt stress, response to hypoxia, response to osmotic stress; LOCATED IN: cytosol, plasma membrane; EXPRESSED IN: 24 plant structures; EXPRESSED DURING: 12 growth stages; CONTAINS InterPro DOMAIN/s: GroES-like (InterPro:IPR011032), Alcohol deh…
25560	AT4G37800	2192.1	1125.64	1.94741	1.52e-17	xyloglucan endotransglucosylase/hydrolase 7 (XTH7); FUNCTIONS IN: hydrolase activity, acting on glycosyl bonds, xyloglucan:xyloglucosyl transferase activity, hydrolase activity, hydrolyzing O-glycosyl compounds; INVOLVED IN: carbohydrate metabolic process, cellular glucan metabolic process; LOCATED IN: endomembrane system, cell wall, apoplast; EXPRESSED IN: 17 plant structures; EXPRESSED DURING: …
20987	AT4G02360	334.595	172.374	1.94109	0.000129121	Protein of unknown function, DUF538; FUNCTIONS IN: molecular_function unknown; INVOLVED IN: biological_process unknown; LOCATED IN: endomembrane system; EXPRESSED IN: 9 plant structures; EXPRESSED DURING: LP.04 four leaves visible, 4 anthesis, C globular stage, petal differentiation and expansion stage, E expanded cotyledon stage; CONTAINS InterPro DOMAIN/s: Protein of unknown function DUF538 (In…
11786	AT2G29440	3621.44	1866.39	1.94034	6.11e-09	glutathione S-transferase tau 6 (GSTU6); CONTAINS InterPro DOMAIN/s: Thioredoxin fold (InterPro:IPR012335), Glutathione S-transferase, C-terminal-like (InterPro:IPR010987), Glutathione S-transferase/chloride channel, C-terminal (InterPro:IPR017933), Glutathione S-transferase, N-terminal (InterPro:IPR004045), Thioredoxin-like fold (InterPro:IPR012336); BEST Arabidopsis thaliana protein match is: g…
30994	AT5G47220	1162.84	601.226	1.93411	1.26e-11	ethylene responsive element binding factor 2 (ERF2); CONTAINS InterPro DOMAIN/s: DNA-binding, integrase-type (InterPro:IPR016177), Pathogenesis-related transcriptional factor/ERF, DNA-binding (InterPro:IPR001471); BEST Arabidopsis thaliana protein match is: ethylene responsive element binding factor 1 (TAIR:AT4G17500.1); Has 1807 Blast hits to 1807 proteins in 277 species: Archae - 0; Bacteria - …
7438	AT1G71930	613.881	318.29	1.92868	0.00577846	vascular related NAC-domain protein 7 (VND7); CONTAINS InterPro DOMAIN/s: No apical meristem (NAM) protein (InterPro:IPR003441); BEST Arabidopsis thaliana protein match is: vascular related NAC-domain protein 1 (TAIR:AT2G18060.1); Has 3020 Blast hits to 3015 proteins in 84 species: Archae - 0; Bacteria - 0; Metazoa - 2; Fungi - 0; Plants - 3006; Viruses - 0; Other Eukaryotes - 12 (source: NCBI BL…
3855	AT1G35140	540.816	281.4	1.92188	1.28e-06	PHOSPHATE-INDUCED 1 (PHI-1); CONTAINS InterPro DOMAIN/s: Phosphate-induced protein 1 (InterPro:IPR006766); BEST Arabidopsis thaliana protein match is: Phosphate-responsive 1 family protein (TAIR:AT4G08950.1); Has 400 Blast hits to 400 proteins in 24 species: Archae - 0; Bacteria - 2; Metazoa - 0; Fungi - 0; Plants - 398; Viruses - 0; Other Eukaryotes - 0 (source: NCBI BLink).
30099	AT5G40000	441.468	229.96	1.91976	1.35e-05	P-loop containing nucleoside triphosphate hydrolases superfamily protein; FUNCTIONS IN: nucleoside-triphosphatase activity, ATPase activity, nucleotide binding, ATP binding; INVOLVED IN: biological_process unknown; LOCATED IN: endomembrane system; CONTAINS InterPro DOMAIN/s: ATPase, AAA+ type, core (InterPro:IPR003593), ATPase, AAA-type, core (InterPro:IPR003959), ATPase, AAA-type, conserved site…
7058	AT1G68530	740.844	385.964	1.91946	2.69e-08	3-ketoacyl-CoA synthase 6 (KCS6); FUNCTIONS IN: transferase activity, transferring acyl groups other than amino-acyl groups, catalytic activity; INVOLVED IN: in 7 processes; LOCATED IN: endoplasmic reticulum; EXPRESSED IN: 29 plant structures; EXPRESSED DURING: 13 growth stages; CONTAINS InterPro DOMAIN/s: Thiolase-like (InterPro:IPR016039), Very-long-chain 3-ketoacyl-CoA synthase (InterPro:IPR01…
30597	AT5G44010	223.585	116.52	1.91885	0.0274465	unknown protein; Has 28 Blast hits to 26 proteins in 11 species: Archae - 0; Bacteria - 0; Metazoa - 0; Fungi - 0; Plants - 28; Viruses - 0; Other Eukaryotes - 0 (source: NCBI BLink).
28343	AT5G24770	9431.94	4923.38	1.91574	4.54e-13	vegetative storage protein 2 (VSP2); FUNCTIONS IN: acid phosphatase activity; INVOLVED IN: in 8 processes; LOCATED IN: cytosolic ribosome, vacuole; EXPRESSED IN: fruit, flower, leaf; EXPRESSED DURING: seedling growth, 4 leaf senescence stage; CONTAINS InterPro DOMAIN/s: Acid phosphatase (Class B) (InterPro:IPR005519), Vegetative storage protein/acid phosphatase (InterPro:IPR014403), Acid phosphat…
9118	AT2G06520	358.773	187.343	1.91506	0.0151193	photosystem II subunit X (PSBX); FUNCTIONS IN: molecular_function unknown; INVOLVED IN: photosynthesis; LOCATED IN: chloroplast thylakoid membrane; EXPRESSED IN: 22 plant structures; EXPRESSED DURING: 13 growth stages; CONTAINS InterPro DOMAIN/s: Photosystem II protein PsbX (InterPro:IPR009518); Has 63 Blast hits to 63 proteins in 22 species: Archae - 0; Bacteria - 0; Metazoa - 0; Fungi - 0; Plan…
10620	AT2G19590	9595.98	5022.61	1.91056	2.56e-27	ACC oxidase 1 (ACO1); CONTAINS InterPro DOMAIN/s: Oxoglutarate/iron-dependent oxygenase (InterPro:IPR005123); BEST Arabidopsis thaliana protein match is: 2-oxoglutarate (2OG) and Fe(II)-dependent oxygenase superfamily protein (TAIR:AT1G12010.1); Has 7815 Blast hits to 7777 proteins in 927 species: Archae - 0; Bacteria - 960; Metazoa - 67; Fungi - 764; Plants - 4878; Viruses - 0; Other Eukaryotes …
30677	AT5G44578	1288.54	679.952	1.89504	7.87e-05	unknown protein; FUNCTIONS IN: molecular_function unknown; INVOLVED IN: biological_process unknown; LOCATED IN: endomembrane system; Has 15 Blast hits to 15 proteins in 2 species: Archae - 0; Bacteria - 0; Metazoa - 0; Fungi - 0; Plants - 15; Viruses - 0; Other Eukaryotes - 0 (source: NCBI BLink).
32908	AT5G64040	126.741	66.895	1.89462	0.0405545	PSAN; FUNCTIONS IN: calmodulin binding; INVOLVED IN: photosynthetic electron transport in photosystem I; LOCATED IN: in 6 components; EXPRESSED IN: 23 plant structures; EXPRESSED DURING: 13 growth stages; CONTAINS InterPro DOMAIN/s: Photosystem I reaction centre subunit N (InterPro:IPR008796); Has 1807 Blast hits to 1807 proteins in 277 species: Archae - 0; Bacteria - 0; Metazoa - 736; Fungi - 34…
32495	AT5G60250	164.328	86.8325	1.89247	0.014165	zinc finger (C3HC4-type RING finger) family protein; FUNCTIONS IN: zinc ion binding, nucleic acid binding; EXPRESSED IN: 14 plant structures; EXPRESSED DURING: 8 growth stages; CONTAINS InterPro DOMAIN/s: Zinc finger, RING-type, conserved site (InterPro:IPR017907), Zinc finger, C6HC-type (InterPro:IPR002867), Zinc finger, RING-type (InterPro:IPR001841), Polynucleotidyl transferase, ribonuclease H…
5605	AT1G55200	230.651	121.893	1.89225	0.00276958	Protein kinase protein with adenine nucleotide alpha hydrolases-like domain; FUNCTIONS IN: protein tyrosine kinase activity, protein kinase activity, kinase activity, ATP binding; INVOLVED IN: protein amino acid phosphorylation; LOCATED IN: plasma membrane; EXPRESSED IN: 17 plant structures; EXPRESSED DURING: 7 growth stages; CONTAINS InterPro DOMAIN/s: Protein kinase, catalytic domain (InterPro:…
16903	AT3G26080	542.977	287.213	1.8905	2.01e-06	plastid-lipid associated protein PAP / fibrillin family protein; FUNCTIONS IN: structural molecule activity; INVOLVED IN: biological_process unknown; LOCATED IN: chloroplast thylakoid membrane, chloroplast; CONTAINS InterPro DOMAIN/s: Plastid lipid-associated protein/fibrillin (InterPro:IPR006843); BEST Arabidopsis thaliana protein match is: Plastid-lipid associated protein PAP / fibrillin family…
33209	AT5G66570	589.657	313.421	1.88136	0.00113394	PS II oxygen-evolving complex 1 (PSBO1); FUNCTIONS IN: oxygen evolving activity, poly(U) RNA binding; INVOLVED IN: in 6 processes; LOCATED IN: in 10 components; EXPRESSED IN: 24 plant structures; EXPRESSED DURING: 15 growth stages; CONTAINS InterPro DOMAIN/s: Photosystem II manganese-stabilising protein PsbO (InterPro:IPR002628); BEST Arabidopsis thaliana protein match is: photosystem II subunit …
27112	AT5G13140	748.624	398.412	1.87902	5.9e-07	Pollen Ole e 1 allergen and extensin family protein; CONTAINS InterPro DOMAIN/s: Pollen Ole e 1 allergen/extensin (InterPro:IPR006041); BEST Arabidopsis thaliana protein match is: Pollen Ole e 1 allergen and extensin family protein (TAIR:AT3G26960.1); Has 1807 Blast hits to 1807 proteins in 277 species: Archae - 0; Bacteria - 0; Metazoa - 736; Fungi - 347; Plants - 385; Viruses - 0; Other Eukaryo…
29988	AT5G39110	1209.56	644.834	1.87577	2.37e-08	RmlC-like cupins superfamily protein; FUNCTIONS IN: manganese ion binding, nutrient reservoir activity; INVOLVED IN: biological_process unknown; LOCATED IN: endomembrane system, apoplast; CONTAINS InterPro DOMAIN/s: Cupin, RmlC-type (InterPro:IPR011051), Cupin 1 (InterPro:IPR006045), RmlC-like jelly roll fold (InterPro:IPR014710), Germin (InterPro:IPR001929), Germin, manganese binding site (Inter…
2166	AT1G19960	284.433	151.672	1.87531	0.0120672	BEST Arabidopsis thaliana protein match is: transmembrane receptors (TAIR:AT2G32140.1); Has 41 Blast hits to 41 proteins in 17 species: Archae - 0; Bacteria - 2; Metazoa - 23; Fungi - 0; Plants - 11; Viruses - 0; Other Eukaryotes - 5 (source: NCBI BLink).
24184	AT4G25850	370.463	197.653	1.87431	0.000113787	OSBP(oxysterol binding protein)-related protein 4B (ORP4B); FUNCTIONS IN: oxysterol binding; INVOLVED IN: steroid metabolic process; LOCATED IN: cellular_component unknown; CONTAINS InterPro DOMAIN/s: Oxysterol-binding protein (InterPro:IPR000648); BEST Arabidopsis thaliana protein match is: OSBP(oxysterol binding protein)-related protein 4A (TAIR:AT4G25860.1); Has 30201 Blast hits to 17322 prote…
7830	AT1G75520	815.183	435.376	1.87236	1.55e-08	SHI-related sequence 5 (SRS5); CONTAINS InterPro DOMAIN/s: Lateral Root Primordium type 1, C-terminal (InterPro:IPR006511), Zinc finger, Lateral Root Primordium type 1 (InterPro:IPR006510), Protein of unknown function DUF702 (InterPro:IPR007818); BEST Arabidopsis thaliana protein match is: SHI-related sequence 7 (TAIR:AT1G19790.2); Has 299 Blast hits to 299 proteins in 34 species: Archae - 0; Bac…
1215	AT1G11600	136.519	73.0391	1.86912	0.0328934	cytochrome P450, family 77, subfamily B, polypeptide 1 (CYP77B1); FUNCTIONS IN: electron carrier activity, monooxygenase activity, iron ion binding, oxygen binding, heme binding; INVOLVED IN: oxidation reduction; LOCATED IN: endomembrane system; EXPRESSED IN: 17 plant structures; EXPRESSED DURING: 8 growth stages; CONTAINS InterPro DOMAIN/s: Cytochrome P450 (InterPro:IPR001128), Cytochrome P450, …
24196	AT4G25960	375.332	200.993	1.86739	0.0290052	P-glycoprotein 2 (PGP2); FUNCTIONS IN: ATPase activity, coupled to transmembrane movement of substances; INVOLVED IN: transport, transmembrane transport; LOCATED IN: membrane; EXPRESSED IN: 22 plant structures; EXPRESSED DURING: 13 growth stages; CONTAINS InterPro DOMAIN/s: ATPase, AAA+ type, core (InterPro:IPR003593), ABC transporter-like (InterPro:IPR003439), ABC transporter, transmembrane doma…
32467	AT5G59990	457.264	245.11	1.86555	1.72e-05	CCT motif family protein; CONTAINS InterPro DOMAIN/s: CCT domain (InterPro:IPR010402); BEST Arabidopsis thaliana protein match is: CCT motif family protein (TAIR:AT5G41380.1); Has 1807 Blast hits to 1807 proteins in 277 species: Archae - 0; Bacteria - 0; Metazoa - 736; Fungi - 347; Plants - 385; Viruses - 0; Other Eukaryotes - 339 (source: NCBI BLink).
29989	AT5G39120	3898.47	2092.64	1.86294	2.07e-17	RmlC-like cupins superfamily protein; FUNCTIONS IN: manganese ion binding, nutrient reservoir activity; INVOLVED IN: biological_process unknown; LOCATED IN: endomembrane system, apoplast; CONTAINS InterPro DOMAIN/s: Cupin, RmlC-type (InterPro:IPR011051), Cupin 1 (InterPro:IPR006045), RmlC-like jelly roll fold (InterPro:IPR014710), Germin (InterPro:IPR001929), Germin, manganese binding site (Inter…
24381	AT4G27560	2207.92	1186.73	1.86051	3.87e-15	UDP-Glycosyltransferase superfamily protein; FUNCTIONS IN: transferase activity, transferring glycosyl groups; INVOLVED IN: response to salt stress, N-terminal protein myristoylation; LOCATED IN: cellular_component unknown; EXPRESSED IN: guard cell; CONTAINS InterPro DOMAIN/s: UDP-glucuronosyl/UDP-glucosyltransferase (InterPro:IPR002213); BEST Arabidopsis thaliana protein match is: UDP-Glycosyltr…
33351	ATCG00190	234.659	126.346	1.85727	0.00321599	RNA polymerase subunit beta (RPOB); FUNCTIONS IN: DNA-directed RNA polymerase activity, protein binding; INVOLVED IN: RNA elongation; LOCATED IN: chloroplast, nucleoid; EXPRESSED IN: 22 plant structures; EXPRESSED DURING: 13 growth stages; CONTAINS InterPro DOMAIN/s: DNA-directed RNA polymerase, subunit 2, domain 6 (InterPro:IPR007120), RNA polymerase Rpb2, domain 7 (InterPro:IPR007641), RNA poly…
10308	AT2G16890	570.568	307.674	1.85446	4.08e-05	UDP-Glycosyltransferase superfamily protein; FUNCTIONS IN: transferase activity, transferring hexosyl groups, UDP-glycosyltransferase activity, transferase activity, transferring glycosyl groups; INVOLVED IN: metabolic process; LOCATED IN: endomembrane system; EXPRESSED IN: 17 plant structures; EXPRESSED DURING: 7 growth stages; CONTAINS InterPro DOMAIN/s: UDP-glucuronosyl/UDP-glucosyltransferase…
12988	AT2G39730	428.241	231.041	1.85353	4.96e-05	rubisco activase (RCA); FUNCTIONS IN: enzyme regulator activity, ADP binding, ribulose-1,5-bisphosphate carboxylase/oxygenase activator activity, ATP binding; INVOLVED IN: response to cold, response to light stimulus, defense response to bacterium; LOCATED IN: in 11 components; EXPRESSED IN: 26 plant structures; EXPRESSED DURING: 15 growth stages; CONTAINS InterPro DOMAIN/s: ATPase, AAA-type, cor…
8854	AT2G04450	308.62	166.845	1.84974	0.000748096	nudix hydrolase homolog 6 (NUDT6); FUNCTIONS IN: hydrolase activity, ADP-ribose diphosphatase activity, NAD or NADH binding, NADH pyrophosphatase activity; INVOLVED IN: response to other organism, positive regulation of salicylic acid mediated signaling pathway; LOCATED IN: cytosol; EXPRESSED IN: 17 plant structures; EXPRESSED DURING: 12 growth stages; CONTAINS InterPro DOMAIN/s: NUDIX hydrolase …
22570	AT4G12870	754.17	407.879	1.849	2.71e-06	Gamma interferon responsive lysosomal thiol (GILT) reductase family protein; FUNCTIONS IN: catalytic activity; LOCATED IN: endomembrane system; CONTAINS InterPro DOMAIN/s: Gamma interferon inducible lysosomal thiol reductase GILT (InterPro:IPR004911); BEST Arabidopsis thaliana protein match is: Gamma interferon responsive lysosomal thiol (GILT) reductase family protein (TAIR:AT4G12900.1); Has 302…
12552	AT2G35860	338.519	183.224	1.84758	0.00774923	FASCICLIN-like arabinogalactan protein 16 precursor (FLA16); INVOLVED IN: cell adhesion; LOCATED IN: endomembrane system; EXPRESSED IN: 22 plant structures; EXPRESSED DURING: 13 growth stages; CONTAINS InterPro DOMAIN/s: FAS1 domain (InterPro:IPR000782); BEST Arabidopsis thaliana protein match is: FASCICLIN-like arabinogalactan protein 15 precursor (TAIR:AT3G52370.1); Has 1005 Blast hits to 970 p…
10209	AT2G16060	3973.85	2151.3	1.84719	3.67e-19	hemoglobin 1 (HB1); FUNCTIONS IN: oxygen binding; INVOLVED IN: response to hypoxia; LOCATED IN: cell wall, plasma membrane; EXPRESSED IN: 22 plant structures; EXPRESSED DURING: 14 growth stages; CONTAINS InterPro DOMAIN/s: Leghaemoglobin (InterPro:IPR001032), Globin-like (InterPro:IPR009050), Leghaemoglobin, iron-binding site (InterPro:IPR019824), Globin, subset (InterPro:IPR000971), Globin (Inte…
13329	AT2G42610	3010.59	1638.45	1.83747	5.8e-17	LIGHT SENSITIVE HYPOCOTYLS 10 (LSH10); CONTAINS InterPro DOMAIN/s: Protein of unknown function DUF640 (InterPro:IPR006936); BEST Arabidopsis thaliana protein match is: Protein of unknown function (DUF640) (TAIR:AT1G07090.1); Has 309 Blast hits to 309 proteins in 18 species: Archae - 0; Bacteria - 0; Metazoa - 12; Fungi - 0; Plants - 297; Viruses - 0; Other Eukaryotes - 0 (source: NCBI BLink).
24474	AT4G28330	257.171	140.353	1.83231	0.00247392	unknown protein; BEST Arabidopsis thaliana protein match is: unknown protein (TAIR:AT4G28340.1); Has 48 Blast hits to 48 proteins in 10 species: Archae - 0; Bacteria - 0; Metazoa - 0; Fungi - 0; Plants - 48; Viruses - 0; Other Eukaryotes - 0 (source: NCBI BLink).
1931	AT1G17830	446.134	244.708	1.82313	6.03e-05	Protein of unknown function (DUF789); CONTAINS InterPro DOMAIN/s: Protein of unknown function DUF789 (InterPro:IPR008507); BEST Arabidopsis thaliana protein match is: Protein of unknown function (DUF789) (TAIR:AT1G73210.1); Has 265 Blast hits to 257 proteins in 18 species: Archae - 0; Bacteria - 0; Metazoa - 0; Fungi - 0; Plants - 263; Viruses - 0; Other Eukaryotes - 2 (source: NCBI BLink).
26474	AT5G06730	5108.99	2804.74	1.82156	1.01e-12	Peroxidase superfamily protein; FUNCTIONS IN: peroxidase activity, heme binding; INVOLVED IN: response to oxidative stress, oxidation reduction; LOCATED IN: plasma membrane; EXPRESSED IN: root, cultured cell; CONTAINS InterPro DOMAIN/s: Haem peroxidase (InterPro:IPR010255), Plant peroxidase (InterPro:IPR000823), Peroxidases heam-ligand binding site (InterPro:IPR019793), Haem peroxidase, plant/fun…
19922	AT3G56940	307.727	169.247	1.81822	0.000992505	COPPER RESPONSE DEFECT 1 (CRD1); FUNCTIONS IN: magnesium-protoporphyrin IX monomethyl ester (oxidative) cyclase activity, DNA binding; INVOLVED IN: chlorophyll biosynthetic process, oxidation reduction, photosynthesis; LOCATED IN: chloroplast thylakoid membrane, chloroplast, chloroplast inner membrane, chloroplast envelope; EXPRESSED IN: 23 plant structures; EXPRESSED DURING: 14 growth stages; CO…
17011	AT3G26830	4178.38	2299.4	1.81716	1.11e-18	PHYTOALEXIN DEFICIENT 3 (PAD3); FUNCTIONS IN: dihydrocamalexic acid decarboxylase activity, monooxygenase activity, oxygen binding; INVOLVED IN: in 6 processes; LOCATED IN: endoplasmic reticulum, microsome; EXPRESSED IN: 15 plant structures; EXPRESSED DURING: 9 growth stages; CONTAINS InterPro DOMAIN/s: Cytochrome P450 (InterPro:IPR001128), Cytochrome P450, E-class, group I (InterPro:IPR002401), …
11935	AT2G30770	473.811	260.911	1.81599	3.97e-05	cytochrome P450, family 71, subfamily A, polypeptide 13 (CYP71A13); CONTAINS InterPro DOMAIN/s: Cytochrome P450 (InterPro:IPR001128), Cytochrome P450, E-class, group I (InterPro:IPR002401), Cytochrome P450, conserved site (InterPro:IPR017972); BEST Arabidopsis thaliana protein match is: cytochrome P450, family 71, subfamily A, polypeptide 12 (TAIR:AT2G30750.1); Has 35333 Blast hits to 34131 prote…
15756	AT3G16530	236.628	130.57	1.81227	0.0209537	Legume lectin family protein; FUNCTIONS IN: carbohydrate binding, binding; INVOLVED IN: response to chitin; LOCATED IN: apoplast, cell wall, nucleus, plant-type cell wall; EXPRESSED IN: 16 plant structures; EXPRESSED DURING: 9 growth stages; CONTAINS InterPro DOMAIN/s: Legume lectin, beta chain (InterPro:IPR001220), Concanavalin A-like lectin/glucanase, subgroup (InterPro:IPR013320), Concanavalin…
19254	AT3G51060	238.784	132.167	1.80669	0.00426669	STYLISH 1 (STY1); FUNCTIONS IN: protein heterodimerization activity, DNA binding, sequence-specific DNA binding transcription factor activity; INVOLVED IN: in 6 processes; LOCATED IN: nucleus; EXPRESSED IN: 6 plant structures; CONTAINS InterPro DOMAIN/s: Lateral Root Primordium type 1, C-terminal (InterPro:IPR006511), Zinc finger, Lateral Root Primordium type 1 (InterPro:IPR006510), Protein of un…
2349	AT1G21510	160.996	89.1333	1.80624	0.0287572	unknown protein; FUNCTIONS IN: molecular_function unknown; INVOLVED IN: N-terminal protein myristoylation; LOCATED IN: cellular_component unknown; EXPRESSED IN: cotyledon; Has 380 Blast hits to 286 proteins in 63 species: Archae - 0; Bacteria - 6; Metazoa - 254; Fungi - 44; Plants - 13; Viruses - 5; Other Eukaryotes - 58 (source: NCBI BLink).
13850	AT2G47190	151.161	83.6997	1.80599	0.0328963	myb domain protein 2 (MYB2); FUNCTIONS IN: calmodulin binding, DNA binding, transcription activator activity, sequence-specific DNA binding transcription factor activity; INVOLVED IN: in 6 processes; LOCATED IN: nucleus; EXPRESSED IN: 6 plant structures; EXPRESSED DURING: 4 anthesis; CONTAINS InterPro DOMAIN/s: SANT, DNA-binding (InterPro:IPR001005), Homeodomain-like (InterPro:IPR009057), Myb, DN…
1182	AT1G11350	244.365	135.437	1.80427	0.00352144	S-domain-1 13 (SD1-13); CONTAINS InterPro DOMAIN/s: Curculin-like (mannose-binding) lectin (InterPro:IPR001480), Apple-like (InterPro:IPR003609), Protein kinase, ATP binding site (InterPro:IPR017441), PAN-2 domain (InterPro:IPR013227), Serine/threonine-protein kinase domain (InterPro:IPR002290), Serine-threonine/tyrosine-protein kinase (InterPro:IPR001245), Serine/threonine-protein kinase, active…
16902	AT3G26070	138.672	76.8856	1.80362	0.0476029	Plastid-lipid associated protein PAP / fibrillin family protein; FUNCTIONS IN: structural molecule activity; INVOLVED IN: biological_process unknown; LOCATED IN: chloroplast thylakoid membrane, chloroplast, plastoglobule; CONTAINS InterPro DOMAIN/s: Plastid lipid-associated protein/fibrillin (InterPro:IPR006843); BEST Arabidopsis thaliana protein match is: plastid-lipid associated protein PAP / f…
23287	AT4G18250	301.357	167.121	1.80322	0.00576272	receptor serine/threonine kinase, putative; FUNCTIONS IN: transmembrane receptor protein serine/threonine kinase activity, kinase activity; INVOLVED IN: protein amino acid phosphorylation; EXPRESSED IN: 8 plant structures; EXPRESSED DURING: LP.06 six leaves visible, LP.04 four leaves visible, LP.10 ten leaves visible, LP.02 two leaves visible, LP.08 eight leaves visible; CONTAINS InterPro DOMAIN/…
24997	AT4G32800	538.003	298.958	1.79959	1.83e-05	Integrase-type DNA-binding superfamily protein; FUNCTIONS IN: DNA binding, sequence-specific DNA binding transcription factor activity; INVOLVED IN: regulation of transcription, DNA-dependent; LOCATED IN: nucleus; EXPRESSED IN: 10 plant structures; EXPRESSED DURING: 7 growth stages; CONTAINS InterPro DOMAIN/s: DNA-binding, integrase-type (InterPro:IPR016177), Pathogenesis-related transcriptional …
7545	AT1G72940	539.65	300.109	1.79818	1.48e-05	Toll-Interleukin-Resistance (TIR) domain-containing protein; FUNCTIONS IN: transmembrane receptor activity, ATP binding; INVOLVED IN: signal transduction, defense response, apoptosis, innate immune response; LOCATED IN: intrinsic to membrane; EXPRESSED IN: 22 plant structures; EXPRESSED DURING: 13 growth stages; CONTAINS InterPro DOMAIN/s: NB-ARC (InterPro:IPR002182), Toll-Interleukin receptor (I…
6024	AT1G59730	1269.87	706.206	1.79815	5.28e-10	thioredoxin H-type 7 (TH7); INVOLVED IN: N-terminal protein myristoylation, cell redox homeostasis; LOCATED IN: cellular_component unknown; EXPRESSED IN: 8 plant structures; EXPRESSED DURING: 4 anthesis, petal differentiation and expansion stage; CONTAINS InterPro DOMAIN/s: Thioredoxin fold (InterPro:IPR012335), Thioredoxin, core (InterPro:IPR015467), Thioredoxin-like (InterPro:IPR017936), Thiore…
33092	AT5G65590	145.502	81.1357	1.79332	0.0355198	Dof-type zinc finger DNA-binding family protein; FUNCTIONS IN: DNA binding, sequence-specific DNA binding transcription factor activity; INVOLVED IN: regulation of transcription; LOCATED IN: chloroplast; CONTAINS InterPro DOMAIN/s: Zinc finger, Dof-type (InterPro:IPR003851); BEST Arabidopsis thaliana protein match is: OBF binding protein 4 (TAIR:AT5G60850.1); Has 1807 Blast hits to 1807 proteins …
13498	AT2G44080	2099.46	1176.55	1.78442	2.76e-05	ARGOS-like (ARL); BEST Arabidopsis thaliana protein match is: auxin-regulated gene involved in organ size (TAIR:AT3G59900.1); Has 88 Blast hits to 88 proteins in 12 species: Archae - 0; Bacteria - 0; Metazoa - 0; Fungi - 0; Plants - 88; Viruses - 0; Other Eukaryotes - 0 (source: NCBI BLink).
28092	AT5G22580	1667.07	934.472	1.78397	1.72e-11	Stress responsive A/B Barrel Domain; FUNCTIONS IN: molecular_function unknown; INVOLVED IN: biological_process unknown; LOCATED IN: chloroplast; EXPRESSED IN: 22 plant structures; EXPRESSED DURING: 13 growth stages; CONTAINS InterPro DOMAIN/s: Stress responsive alpha-beta barrel (InterPro:IPR013097), Dimeric alpha-beta barrel (InterPro:IPR011008); BEST Arabidopsis thaliana protein match is: heat …
12783	AT2G37870	2740.88	1537.53	1.78265	4.56e-13	Bifunctional inhibitor/lipid-transfer protein/seed storage 2S albumin superfamily protein; FUNCTIONS IN: lipid binding; INVOLVED IN: lipid transport; LOCATED IN: endomembrane system; EXPRESSED IN: 11 plant structures; EXPRESSED DURING: LP.06 six leaves visible, LP.04 four leaves visible, 4 anthesis, C globular stage, petal differentiation and expansion stage; CONTAINS InterPro DOMAIN/s: Bifunctio…
26322	AT5G05365	442.527	249.007	1.77716	0.000126311	Heavy metal transport/detoxification superfamily protein ; FUNCTIONS IN: metal ion binding; INVOLVED IN: metal ion transport; LOCATED IN: cellular_component unknown; CONTAINS InterPro DOMAIN/s: Heavy metal transport/detoxification protein (InterPro:IPR006121); BEST Arabidopsis thaliana protein match is: Heavy metal transport/detoxification superfamily protein (TAIR:AT5G19090.3); Has 886 Blast hit…
16878	AT3G25855	155.999	87.9788	1.77314	0.0336615	Copper transport protein family; Has 82 Blast hits to 82 proteins in 12 species: Archae - 0; Bacteria - 0; Metazoa - 0; Fungi - 0; Plants - 82; Viruses - 0; Other Eukaryotes - 0 (source: NCBI BLink).
12375	AT2G34390	328.823	185.762	1.77013	0.000877951	NOD26-like intrinsic protein 2;1 (NIP2;1); CONTAINS InterPro DOMAIN/s: Major intrinsic protein, conserved site (InterPro:IPR022357), Aquaporin (InterPro:IPR012269), Major intrinsic protein (InterPro:IPR000425); BEST Arabidopsis thaliana protein match is: NOD26-like intrinsic protein 1;2 (TAIR:AT4G18910.1); Has 10129 Blast hits to 10099 proteins in 2148 species: Archae - 82; Bacteria - 5107; Metaz…
21009	AT4G02520	37215.2	21059.1	1.76718	6.86e-11	glutathione S-transferase PHI 2 (GSTF2); FUNCTIONS IN: glutathione transferase activity, glutathione binding; INVOLVED IN: in 6 processes; LOCATED IN: in 7 components; EXPRESSED IN: phloem, cotyledon, root, cultured cell, leaf; EXPRESSED DURING: seedling growth; CONTAINS InterPro DOMAIN/s: Thioredoxin fold (InterPro:IPR012335), Glutathione S-transferase, C-terminal (InterPro:IPR004046), Glutathio…
2128	AT1G19570	42011.1	23786.4	1.76618	6.86e-25	dehydroascorbate reductase (DHAR1); FUNCTIONS IN: copper ion binding, glutathione dehydrogenase (ascorbate) activity; INVOLVED IN: in 6 processes; LOCATED IN: in 7 components; EXPRESSED IN: 7 plant structures; EXPRESSED DURING: seedling growth; CONTAINS InterPro DOMAIN/s: Thioredoxin fold (InterPro:IPR012335), Glutathione S-transferase, C-terminal (InterPro:IPR004046), Glutathione S-transferase, …
26319	AT5G05340	4649.5	2643.63	1.75876	1.68e-14	Peroxidase superfamily protein; FUNCTIONS IN: protein binding, peroxidase activity; INVOLVED IN: response to oxidative stress, oxidation reduction; LOCATED IN: apoplast, cell wall; EXPRESSED IN: 9 plant structures; EXPRESSED DURING: LP.04 four leaves visible, 4 anthesis, C globular stage, petal differentiation and expansion stage; CONTAINS InterPro DOMAIN/s: Haem peroxidase (InterPro:IPR010255), …
31717	AT5G53486	467.212	265.759	1.75803	0.000992862	unknown protein; LOCATED IN: endomembrane system; Has 16 Blast hits to 16 proteins in 6 species: Archae - 0; Bacteria - 0; Metazoa - 0; Fungi - 0; Plants - 16; Viruses - 0; Other Eukaryotes - 0 (source: NCBI BLink).
6249	AT1G61610	309.933	176.696	1.75405	0.00194039	S-locus lectin protein kinase family protein; FUNCTIONS IN: in 6 functions; INVOLVED IN: protein amino acid phosphorylation, recognition of pollen; LOCATED IN: endomembrane system; EXPRESSED IN: 7 plant structures; EXPRESSED DURING: 6 growth stages; CONTAINS InterPro DOMAIN/s: Curculin-like (mannose-binding) lectin (InterPro:IPR001480), Protein kinase, ATP binding site (InterPro:IPR017441), PAN-2…
28334	AT5G24660	1965.04	1120.99	1.75295	3.14e-09	RESPONSE TO LOW SULFUR 2 (LSU2); BEST Arabidopsis thaliana protein match is: response to low sulfur 4 (TAIR:AT5G24655.1); Has 1807 Blast hits to 1807 proteins in 277 species: Archae - 0; Bacteria - 0; Metazoa - 736; Fungi - 347; Plants - 385; Viruses - 0; Other Eukaryotes - 339 (source: NCBI BLink).
30879	AT5G46240	181.981	103.875	1.75193	0.0271924	potassium channel in Arabidopsis thaliana 1 (KAT1); CONTAINS InterPro DOMAIN/s: Cyclic nucleotide-binding (InterPro:IPR000595), Cyclic nucleotide-binding-like (InterPro:IPR018490), Ion transport (InterPro:IPR005821), Potassium channel, voltage-dependent, EAG/ELK/ERG (InterPro:IPR003938), RmlC-like jelly roll fold (InterPro:IPR014710), Protein of unknown function DUF3354 (InterPro:IPR021789); BEST…
25932	AT5G01910	883.617	504.902	1.75007	0.00252326	unknown protein; Has 66 Blast hits to 66 proteins in 27 species: Archae - 0; Bacteria - 2; Metazoa - 18; Fungi - 7; Plants - 29; Viruses - 0; Other Eukaryotes - 10 (source: NCBI BLink).
30934	AT5G46730	4332.35	2476.8	1.74917	7.65e-06	glycine-rich protein; FUNCTIONS IN: molecular_function unknown; INVOLVED IN: biological_process unknown; LOCATED IN: endomembrane system; EXPRESSED IN: 21 plant structures; EXPRESSED DURING: 13 growth stages; Has 448555 Blast hits to 73639 proteins in 3057 species: Archae - 1103; Bacteria - 116328; Metazoa - 161151; Fungi - 31669; Plants - 45641; Viruses - 5898; Other Eukaryotes - 86765 (source: …
3869	AT1G35230	292.936	167.891	1.7448	0.00532157	arabinogalactan protein 5 (AGP5); BEST Arabidopsis thaliana protein match is: arabinogalactan protein 10 (TAIR:AT4G09030.1); Has 52009 Blast hits to 24079 proteins in 1500 species: Archae - 200; Bacteria - 14022; Metazoa - 11286; Fungi - 4612; Plants - 7669; Viruses - 1962; Other Eukaryotes - 12258 (source: NCBI BLink).
12196	AT2G32940	303.076	174.063	1.74119	0.0131309	ARGONAUTE 6 (AGO6); CONTAINS InterPro DOMAIN/s: Domain of unknown function DUF1785 (InterPro:IPR014811), Stem cell self-renewal protein Piwi (InterPro:IPR003165), Polynucleotidyl transferase, ribonuclease H fold (InterPro:IPR012337), Argonaute/Dicer protein, PAZ (InterPro:IPR003100); BEST Arabidopsis thaliana protein match is: Argonaute family protein (TAIR:AT5G21150.1); Has 35333 Blast hits to 3…
31185	AT5G48880	212.756	122.599	1.73538	0.0306828	PEROXISOMAL-3-KETO-ACYL-COA THIOLASE 1 (PKT1); FUNCTIONS IN: transferase activity, transferring acyl groups other than amino-acyl groups, catalytic activity, acetyl-CoA C-acyltransferase activity; INVOLVED IN: fatty acid oxidation; LOCATED IN: peroxisome; EXPRESSED IN: 22 plant structures; EXPRESSED DURING: 14 growth stages; CONTAINS InterPro DOMAIN/s: Thiolase (InterPro:IPR002155), Thiolase, act…
1734	AT1G16070	751.785	433.288	1.73507	0.000271695	tubby like protein 8 (TLP8); CONTAINS InterPro DOMAIN/s: Tubby, C-terminal (InterPro:IPR000007); BEST Arabidopsis thaliana protein match is: tubby like protein 1 (TAIR:AT1G76900.2); Has 842 Blast hits to 842 proteins in 106 species: Archae - 0; Bacteria - 0; Metazoa - 340; Fungi - 21; Plants - 410; Viruses - 0; Other Eukaryotes - 71 (source: NCBI BLink).
10640	AT2G19780	776.672	447.745	1.73463	1.83e-06	Leucine-rich repeat (LRR) family protein; INVOLVED IN: signal transduction; LOCATED IN: endomembrane system; EXPRESSED IN: 14 plant structures; EXPRESSED DURING: 7 growth stages; CONTAINS InterPro DOMAIN/s: Leucine-rich repeat-containing N-terminal domain, type 2 (InterPro:IPR013210), Leucine-rich repeat (InterPro:IPR001611); BEST Arabidopsis thaliana protein match is: Leucine-rich repeat (LRR) f…
6875	AT1G66960	268.484	154.97	1.73249	0.00486238	Terpenoid cyclases family protein; CONTAINS InterPro DOMAIN/s: Terpene synthase, conserved site (InterPro:IPR002365), Terpenoid cylases/protein prenyltransferase alpha-alpha toroid (InterPro:IPR008930), Squalene cyclase (InterPro:IPR018333), Prenyltransferase/squalene oxidase (InterPro:IPR001330); BEST Arabidopsis thaliana protein match is: lupeol synthase 2 (TAIR:AT1G78960.1); Has 2121 Blast hit…
28139	AT5G23000	341.72	197.495	1.73028	0.00162415	myb domain protein 37 (MYB37); FUNCTIONS IN: DNA binding, sequence-specific DNA binding transcription factor activity; INVOLVED IN: regulation of transcription, DNA-dependent, regulation of transcription; CONTAINS InterPro DOMAIN/s: SANT, DNA-binding (InterPro:IPR001005), Homeodomain-like (InterPro:IPR009057), Myb, DNA-binding (InterPro:IPR014778), HTH transcriptional regulator, Myb-type, DNA-bin…
13831	AT2G47010	404.512	233.82	1.73002	0.000535963	unknown protein; FUNCTIONS IN: molecular_function unknown; INVOLVED IN: biological_process unknown; LOCATED IN: endomembrane system; EXPRESSED IN: 17 plant structures; EXPRESSED DURING: 10 growth stages; BEST Arabidopsis thaliana protein match is: unknown protein (TAIR:AT1G17030.1); Has 72 Blast hits to 72 proteins in 13 species: Archae - 0; Bacteria - 0; Metazoa - 0; Fungi - 0; Plants - 71; Viru…
30814	AT5G45700	1167.48	677.2	1.72398	0.00210207	Haloacid dehalogenase-like hydrolase (HAD) superfamily protein; FUNCTIONS IN: phosphatase activity; EXPRESSED IN: 19 plant structures; EXPRESSED DURING: 10 growth stages; CONTAINS InterPro DOMAIN/s: Dullard-like phosphatase domain (InterPro:IPR011948), NLI interacting factor (InterPro:IPR004274); BEST Arabidopsis thaliana protein match is: Haloacid dehalogenase-like hydrolase (HAD) superfamily pr…
31458	AT5G51190	899.424	522.711	1.72069	4.12e-07	Integrase-type DNA-binding superfamily protein; CONTAINS InterPro DOMAIN/s: DNA-binding, integrase-type (InterPro:IPR016177), Pathogenesis-related transcriptional factor/ERF, DNA-binding (InterPro:IPR001471); BEST Arabidopsis thaliana protein match is: ethylene response factor 104 (TAIR:AT5G61600.1); Has 30201 Blast hits to 17322 proteins in 780 species: Archae - 12; Bacteria - 1396; Metazoa - 17…
27450	AT5G16200	268.435	156.13	1.7193	0.0451875	50S ribosomal protein-related; BEST Arabidopsis thaliana protein match is: unknown protein (TAIR:AT1G66890.1); Has 1807 Blast hits to 1807 proteins in 277 species: Archae - 0; Bacteria - 0; Metazoa - 736; Fungi - 347; Plants - 385; Viruses - 0; Other Eukaryotes - 339 (source: NCBI BLink).
25535	AT4G37580	251.78	146.528	1.7183	0.0181196	HOOKLESS 1 (HLS1); CONTAINS InterPro DOMAIN/s: GCN5-related N-acetyltransferase, C-terminal (InterPro:IPR022610), GCN5-related N-acetyltransferase (InterPro:IPR000182), Acyl-CoA N-acyltransferase (InterPro:IPR016181); BEST Arabidopsis thaliana protein match is: Acyl-CoA N-acyltransferases (NAT) superfamily protein (TAIR:AT2G23060.1); Has 145 Blast hits to 145 proteins in 38 species: Archae - 22; …
19272	AT3G51220	225.19	131.077	1.718	0.0146555	Plant protein of unknown function (DUF827); CONTAINS InterPro DOMAIN/s: Protein of unknown function DUF827, plant (InterPro:IPR008545); BEST Arabidopsis thaliana protein match is: Plant protein of unknown function (DUF827) (TAIR:AT2G17940.1); Has 141 Blast hits to 141 proteins in 34 species: Archae - 0; Bacteria - 4; Metazoa - 8; Fungi - 16; Plants - 94; Viruses - 0; Other Eukaryotes - 19 (source…
22056	AT4G08770	18465.1	10756.1	1.71671	2.48e-11	Peroxidase superfamily protein; FUNCTIONS IN: peroxidase activity, heme binding; INVOLVED IN: response to oxidative stress, oxidation reduction; LOCATED IN: vacuole; EXPRESSED IN: hypocotyl, root; CONTAINS InterPro DOMAIN/s: Haem peroxidase (InterPro:IPR010255), Plant peroxidase (InterPro:IPR000823), Peroxidases heam-ligand binding site (InterPro:IPR019793), Haem peroxidase, plant/fungal/bacteria…
18231	AT3G43190	9598.65	5593.62	1.716	2.11e-12	sucrose synthase 4 (SUS4); FUNCTIONS IN: UDP-glycosyltransferase activity, sucrose synthase activity, transferase activity, transferring glycosyl groups; INVOLVED IN: sucrose biosynthetic process, response to hypoxia; LOCATED IN: plasma membrane, vacuole, membrane; EXPRESSED IN: 15 plant structures; EXPRESSED DURING: 6 growth stages; CONTAINS InterPro DOMAIN/s: Sucrose synthase, plant/cyanobacter…
14523	AT3G05790	350.25	204.542	1.71237	0.00160127	lon protease 4 (LON4); FUNCTIONS IN: in 6 functions; INVOLVED IN: proteolysis; LOCATED IN: mitochondrion, chloroplast; EXPRESSED IN: 8 plant structures; EXPRESSED DURING: 6 growth stages; CONTAINS InterPro DOMAIN/s: ATPase, AAA-type, core (InterPro:IPR003959), Peptidase S16, active site (InterPro:IPR008268), Peptidase S16, ATP-dependent protease La (InterPro:IPR004815), Peptidase S16, lon N-termi…
31581	AT5G52320	173.108	101.121	1.7119	0.0399934	cytochrome P450, family 96, subfamily A, polypeptide 4 (CYP96A4); FUNCTIONS IN: electron carrier activity, monooxygenase activity, iron ion binding, oxygen binding, heme binding; INVOLVED IN: oxidation reduction; LOCATED IN: endomembrane system; EXPRESSED IN: 20 plant structures; EXPRESSED DURING: 13 growth stages; CONTAINS InterPro DOMAIN/s: Cytochrome P450 (InterPro:IPR001128), Cytochrome P450,…
31580	AT5G52310	527.392	308.389	1.71015	9.95e-05	LOW-TEMPERATURE-INDUCED 78 (LTI78); FUNCTIONS IN: molecular_function unknown; INVOLVED IN: in 7 processes; LOCATED IN: cellular_component unknown; EXPRESSED IN: 24 plant structures; EXPRESSED DURING: 13 growth stages; BEST Arabidopsis thaliana protein match is: CAP160 protein (TAIR:AT5G52300.2); Has 4951 Blast hits to 3145 proteins in 397 species: Archae - 10; Bacteria - 1464; Metazoa - 1621; Fun…
33081	AT5G65510	302.777	177.787	1.70303	0.0383673	AINTEGUMENTA-like 7 (AIL7); CONTAINS InterPro DOMAIN/s: DNA-binding, integrase-type (InterPro:IPR016177), Pathogenesis-related transcriptional factor/ERF, DNA-binding (InterPro:IPR001471); BEST Arabidopsis thaliana protein match is: AINTEGUMENTA-like 6 (TAIR:AT5G10510.2); Has 7565 Blast hits to 5160 proteins in 254 species: Archae - 0; Bacteria - 8; Metazoa - 0; Fungi - 0; Plants - 7501; Viruses …
20769	AT4G00670	308.163	181.194	1.70073	0.0036874	Remorin family protein; CONTAINS InterPro DOMAIN/s: Remorin, C-terminal (InterPro:IPR005516); BEST Arabidopsis thaliana protein match is: Remorin family protein (TAIR:AT3G61260.1); Has 353 Blast hits to 353 proteins in 28 species: Archae - 0; Bacteria - 2; Metazoa - 1; Fungi - 8; Plants - 326; Viruses - 0; Other Eukaryotes - 16 (source: NCBI BLink).
24895	AT4G31970	398.754	234.59	1.69979	0.000878454	cytochrome P450, family 82, subfamily C, polypeptide 2 (CYP82C2); FUNCTIONS IN: electron carrier activity, monooxygenase activity, iron ion binding, oxygen binding, heme binding; INVOLVED IN: oxidation reduction; LOCATED IN: endomembrane system; CONTAINS InterPro DOMAIN/s: Cytochrome P450 (InterPro:IPR001128), Cytochrome P450, conserved site (InterPro:IPR017972), Cytochrome P450, E-class, group I…
14604	AT3G06435	907.255	534.468	1.69749	1.1e-06	Expressed protein; Has 35333 Blast hits to 34131 proteins in 2444 species: Archae - 798; Bacteria - 22429; Metazoa - 974; Fungi - 991; Plants - 531; Viruses - 0; Other Eukaryotes - 9610 (source: NCBI BLink).
12434	AT2G34930	1856.85	1097.55	1.6918	2.21e-10	disease resistance family protein / LRR family protein; INVOLVED IN: signal transduction, defense response to fungus, defense response; LOCATED IN: cell wall; EXPRESSED IN: 10 plant structures; EXPRESSED DURING: 7 growth stages; CONTAINS InterPro DOMAIN/s: Leucine-rich repeat-containing N-terminal domain, type 2 (InterPro:IPR013210), Leucine-rich repeat (InterPro:IPR001611); BEST Arabidopsis thal…
14893	AT3G09405	396.178	234.232	1.69139	0.000998067	Pectinacetylesterase family protein; FUNCTIONS IN: molecular_function unknown; INVOLVED IN: biological_process unknown; LOCATED IN: cellular_component unknown; CONTAINS InterPro DOMAIN/s: Pectinacetylesterase (InterPro:IPR004963); BEST Arabidopsis thaliana protein match is: Pectinacetylesterase family protein (TAIR:AT3G09410.1); Has 559 Blast hits to 551 proteins in 94 species: Archae - 2; Bacter…
19508	AT3G53220	228.634	135.177	1.69136	0.0168625	Thioredoxin superfamily protein; INVOLVED IN: cell redox homeostasis; LOCATED IN: cellular_component unknown; EXPRESSED IN: 17 plant structures; EXPRESSED DURING: 11 growth stages; CONTAINS InterPro DOMAIN/s: Thioredoxin fold (InterPro:IPR012335), Thioredoxin, core (InterPro:IPR015467), Thioredoxin-like (InterPro:IPR017936), Thioredoxin domain (InterPro:IPR013766), Thioredoxin-like fold (InterPro…
19218	AT3G50770	228.322	135.291	1.68764	0.0158533	calmodulin-like 41 (CML41); FUNCTIONS IN: calcium ion binding; INVOLVED IN: biological_process unknown; LOCATED IN: chloroplast; EXPRESSED IN: 17 plant structures; EXPRESSED DURING: 11 growth stages; CONTAINS InterPro DOMAIN/s: EF-Hand 1, calcium-binding site (InterPro:IPR018247), EF-HAND 2 (InterPro:IPR018249), EF-hand-like domain (InterPro:IPR011992), Calcium-binding EF-hand (InterPro:IPR002048…
20832	AT4G01150	470.759	279.062	1.68693	0.000362378	unknown protein; FUNCTIONS IN: molecular_function unknown; INVOLVED IN: biological_process unknown; LOCATED IN: thylakoid, chloroplast thylakoid membrane, chloroplast, plastoglobule, chloroplast envelope; EXPRESSED IN: 23 plant structures; EXPRESSED DURING: 14 growth stages; BEST Arabidopsis thaliana protein match is: unknown protein (TAIR:AT4G38100.1); Has 323 Blast hits to 323 proteins in 59 sp…
2637	AT1G24070	263.111	156.034	1.68624	0.00836026	cellulose synthase-like A10 (CSLA10); FUNCTIONS IN: cellulose synthase activity, transferase activity, transferring glycosyl groups; LOCATED IN: endomembrane system; EXPRESSED IN: 22 plant structures; EXPRESSED DURING: 13 growth stages; CONTAINS InterPro DOMAIN/s: Glycosyl transferase, family 2 (InterPro:IPR001173); BEST Arabidopsis thaliana protein match is: Nucleotide-diphospho-sugar transferas…
22785	AT4G14365	545.155	323.34	1.68601	0.000138195	XB3 ortholog 4 in Arabidopsis thaliana (XBAT34); FUNCTIONS IN: zinc ion binding; EXPRESSED IN: 22 plant structures; EXPRESSED DURING: 13 growth stages; CONTAINS InterPro DOMAIN/s: Zinc finger, RING-type (InterPro:IPR001841), Ankyrin repeat-containing domain (InterPro:IPR020683), Ankyrin repeat (InterPro:IPR002110); BEST Arabidopsis thaliana protein match is: XB3 ortholog 5 in Arabidopsis thaliana…
10093	AT2G15090	503.852	299.829	1.68047	0.00166037	3-ketoacyl-CoA synthase 8 (KCS8); FUNCTIONS IN: transferase activity, transferring acyl groups other than amino-acyl groups, catalytic activity, acyltransferase activity; INVOLVED IN: fatty acid elongation, very long-chain fatty acid metabolic process, response to osmotic stress; LOCATED IN: endoplasmic reticulum; EXPRESSED IN: 23 plant structures; EXPRESSED DURING: 13 growth stages; CONTAINS Int…
1180	AT1G11330	2178.79	1298.41	1.67805	8.45e-11	S-locus lectin protein kinase family protein; FUNCTIONS IN: in 6 functions; INVOLVED IN: protein amino acid phosphorylation, recognition of pollen; LOCATED IN: plasma membrane; EXPRESSED IN: 23 plant structures; EXPRESSED DURING: 13 growth stages; CONTAINS InterPro DOMAIN/s: Curculin-like (mannose-binding) lectin (InterPro:IPR001480), PAN-2 domain (InterPro:IPR013227), Apple-like (InterPro:IPR003…
11727	AT2G28900	1578.59	940.83	1.67787	3.28e-09	outer plastid envelope protein 16-1 (OEP16-1); FUNCTIONS IN: protein transporter activity, P-P-bond-hydrolysis-driven protein transmembrane transporter activity; INVOLVED IN: in 7 processes; LOCATED IN: chloroplast, plastid outer membrane, vacuole, chloroplast envelope; EXPRESSED IN: 22 plant structures; EXPRESSED DURING: 13 growth stages; CONTAINS InterPro DOMAIN/s: Mitochondrial inner membrane …
15734	AT3G16330	1300.69	775.495	1.67723	2.82e-08	unknown protein; BEST Arabidopsis thaliana protein match is: unknown protein (TAIR:AT1G52140.1); Has 109 Blast hits to 109 proteins in 16 species: Archae - 0; Bacteria - 0; Metazoa - 0; Fungi - 0; Plants - 109; Viruses - 0; Other Eukaryotes - 0 (source: NCBI BLink).
22259	AT4G10265	175.185	104.464	1.67699	0.0429319	Wound-responsive family protein; CONTAINS InterPro DOMAIN/s: Protein of unknown function wound-induced (InterPro:IPR022251); BEST Arabidopsis thaliana protein match is: Wound-responsive family protein (TAIR:AT4G10270.1); Has 164 Blast hits to 163 proteins in 16 species: Archae - 0; Bacteria - 0; Metazoa - 0; Fungi - 0; Plants - 164; Viruses - 0; Other Eukaryotes - 0 (source: NCBI BLink).
5274	AT1G52410	2912.5	1737.64	1.67612	7.23e-05	TSK-associating protein 1 (TSA1); FUNCTIONS IN: protein binding, calcium ion binding; INVOLVED IN: response to salt stress, defense response to fungus; LOCATED IN: chloroplast thylakoid membrane, peroxisome, vacuole; EXPRESSED IN: 22 plant structures; EXPRESSED DURING: 12 growth stages; BEST Arabidopsis thaliana protein match is: DNA topoisomerase-related (TAIR:AT3G15950.1); Has 59847 Blast hits …
24874	AT4G31800	890.694	531.874	1.67463	1.87e-05	WRKY DNA-binding protein 18 (WRKY18); FUNCTIONS IN: protein binding, sequence-specific DNA binding transcription factor activity; INVOLVED IN: in 7 processes; LOCATED IN: nucleus; EXPRESSED IN: 24 plant structures; EXPRESSED DURING: 13 growth stages; CONTAINS InterPro DOMAIN/s: DNA-binding WRKY (InterPro:IPR003657); BEST Arabidopsis thaliana protein match is: WRKY DNA-binding protein 60 (TAIR:AT2…
24346	AT4G27240	317.945	191.538	1.65996	0.00464512	zinc finger (C2H2 type) family protein; FUNCTIONS IN: sequence-specific DNA binding transcription factor activity, zinc ion binding, nucleic acid binding; INVOLVED IN: regulation of transcription; LOCATED IN: intracellular; EXPRESSED IN: 19 plant structures; EXPRESSED DURING: 13 growth stages; CONTAINS InterPro DOMAIN/s: Zinc finger, C2H2-like (InterPro:IPR015880), Zinc finger, C2H2-type (InterPr…
23984	AT4G24110	1343.8	809.692	1.65964	0.002811	unknown protein; Has 76 Blast hits to 76 proteins in 13 species: Archae - 0; Bacteria - 0; Metazoa - 1; Fungi - 0; Plants - 75; Viruses - 0; Other Eukaryotes - 0 (source: NCBI BLink).
2571	AT1G23460	3650.45	2200.07	1.65924	3.76e-13	Pectin lyase-like superfamily protein; FUNCTIONS IN: polygalacturonase activity; INVOLVED IN: carbohydrate metabolic process; LOCATED IN: endomembrane system; CONTAINS InterPro DOMAIN/s: Pectin lyase fold/virulence factor (InterPro:IPR011050), Pectin lyase fold (InterPro:IPR012334), Parallel beta-helix repeat (InterPro:IPR006626), Glycoside hydrolase, family 28 (InterPro:IPR000743); BEST Arabidop…
10867	AT2G21590	234.659	141.46	1.65883	0.0200361	APL4; CONTAINS InterPro DOMAIN/s: Glucose-1-phosphate adenylyltransferase (InterPro:IPR011831), ADP-glucose pyrophosphorylase, conserved site (InterPro:IPR005836), Nucleotidyl transferase (InterPro:IPR005835); BEST Arabidopsis thaliana protein match is: Glucose-1-phosphate adenylyltransferase family protein (TAIR:AT4G39210.1); Has 8265 Blast hits to 8149 proteins in 1719 species: Archae - 344; Ba…
28442	AT5G25610	2563.22	1546.29	1.65766	3.52e-11	RESPONSIVE TO DESSICATION 22 (RD22); FUNCTIONS IN: nutrient reservoir activity; INVOLVED IN: response to desiccation, response to salt stress, response to abscisic acid stimulus; LOCATED IN: endomembrane system; EXPRESSED IN: 21 plant structures; EXPRESSED DURING: 13 growth stages; CONTAINS InterPro DOMAIN/s: BURP (InterPro:IPR004873); BEST Arabidopsis thaliana protein match is: unknown seed prot…
20269	AT3G60120	413.048	249.404	1.65614	0.00128126	beta glucosidase 27 (BGLU27); FUNCTIONS IN: cation binding, hydrolase activity, hydrolyzing O-glycosyl compounds, catalytic activity; INVOLVED IN: carbohydrate metabolic process; LOCATED IN: cellular_component unknown; EXPRESSED IN: stem, hypocotyl, sepal, stamen; EXPRESSED DURING: 4 anthesis; CONTAINS InterPro DOMAIN/s: Glycoside hydrolase, family 1 (InterPro:IPR001360), Glycoside hydrolase, fam…
6884	AT1G67035	300.796	181.639	1.65601	0.0070889	unknown protein; FUNCTIONS IN: molecular_function unknown; INVOLVED IN: biological_process unknown; LOCATED IN: cellular_component unknown; EXPRESSED IN: cotyledon; BEST Arabidopsis thaliana protein match is: unknown protein (TAIR:AT5G38300.1); Has 30201 Blast hits to 17322 proteins in 780 species: Archae - 12; Bacteria - 1396; Metazoa - 17338; Fungi - 3422; Plants - 5037; Viruses - 0; Other Euka…
29845	AT5G37980	304.786	184.081	1.65572	0.00644708	Zinc-binding dehydrogenase family protein; FUNCTIONS IN: oxidoreductase activity, binding, catalytic activity, zinc ion binding; INVOLVED IN: response to oxidative stress, response to cyclopentenone; EXPRESSED IN: inflorescence meristem, leaf whorl, root; CONTAINS InterPro DOMAIN/s: GroES-like (InterPro:IPR011032), NAD(P)-binding domain (InterPro:IPR016040), Alcohol dehydrogenase, C-terminal (Int…
20508	AT3G62030	2390.99	1449.93	1.64904	8.87e-09	rotamase CYP 4 (ROC4); FUNCTIONS IN: peptidyl-prolyl cis-trans isomerase activity; INVOLVED IN: in 9 processes; LOCATED IN: in 8 components; EXPRESSED IN: 26 plant structures; EXPRESSED DURING: 15 growth stages; CONTAINS InterPro DOMAIN/s: Cyclophilin-like (InterPro:IPR015891), Peptidyl-prolyl cis-trans isomerase, cyclophilin-type (InterPro:IPR002130), Peptidyl-prolyl cis-trans isomerase, cycloph…
28225	AT5G23760	945.512	573.813	1.64777	1.38e-05	Copper transport protein family; BEST Arabidopsis thaliana protein match is: Heavy metal transport/detoxification superfamily protein (TAIR:AT1G01490.2); Has 30201 Blast hits to 17322 proteins in 780 species: Archae - 12; Bacteria - 1396; Metazoa - 17338; Fungi - 3422; Plants - 5037; Viruses - 0; Other Eukaryotes - 2996 (source: NCBI BLink).
22608	AT4G13210	315.27	191.348	1.64763	0.00532084	Pectin lyase-like superfamily protein; CONTAINS InterPro DOMAIN/s: Pectin lyase fold/virulence factor (InterPro:IPR011050), AmbAllergen (InterPro:IPR018082), Pectate lyase/Amb allergen (InterPro:IPR002022), Pectin lyase fold (InterPro:IPR012334); BEST Arabidopsis thaliana protein match is: Pectin lyase-like superfamily protein (TAIR:AT3G24670.1); Has 1682 Blast hits to 1675 proteins in 267 specie…
10511	AT2G18620	733.315	445.61	1.64565	0.00706168	Terpenoid synthases superfamily protein; INVOLVED IN: isoprenoid biosynthetic process; EXPRESSED IN: root; CONTAINS InterPro DOMAIN/s: Polyprenyl synthetase-related (InterPro:IPR017446), Terpenoid synthase (InterPro:IPR008949), Polyprenyl synthetase (InterPro:IPR000092); BEST Arabidopsis thaliana protein match is: geranylgeranyl pyrophosphate synthase 1 (TAIR:AT4G36810.1); Has 16483 Blast hits to…
24085	AT4G25010	1609.57	978.08	1.64564	7.11e-08	Nodulin MtN3 family protein; LOCATED IN: endomembrane system, integral to membrane, membrane; EXPRESSED IN: 6 plant structures; EXPRESSED DURING: 4 anthesis, petal differentiation and expansion stage; CONTAINS InterPro DOMAIN/s: MtN3/saliva-related transmembrane protein, conserved region (InterPro:IPR018169), RAG1-activating protein 1 homologue (InterPro:IPR018179), RAG1-activating protein-1-rela…
32912	AT5G64080	2302.29	1400.69	1.64369	0.000285793	Bifunctional inhibitor/lipid-transfer protein/seed storage 2S albumin superfamily protein; FUNCTIONS IN: lipid binding; INVOLVED IN: lipid transport; LOCATED IN: anchored to plasma membrane, anchored to membrane; EXPRESSED IN: 25 plant structures; EXPRESSED DURING: 14 growth stages; CONTAINS InterPro DOMAIN/s: Bifunctional inhibitor/plant lipid transfer protein/seed storage (InterPro:IPR016140), …
12539	AT2G35760	1148.84	701.136	1.63854	0.00137652	Uncharacterised protein family (UPF0497); CONTAINS InterPro DOMAIN/s: Uncharacterised protein family UPF0497, trans-membrane plant (InterPro:IPR006702), Uncharacterised protein family UPF0497, trans-membrane plant subgroup (InterPro:IPR006459); BEST Arabidopsis thaliana protein match is: Uncharacterised protein family (UPF0497) (TAIR:AT4G16442.1); Has 688 Blast hits to 688 proteins in 22 species:…
30085	AT5G39890	1386.57	846.58	1.63785	5.11e-05	Protein of unknown function (DUF1637); FUNCTIONS IN: cysteamine dioxygenase activity; INVOLVED IN: oxidation reduction; LOCATED IN: cellular_component unknown; EXPRESSED IN: 24 plant structures; EXPRESSED DURING: 15 growth stages; CONTAINS InterPro DOMAIN/s: Protein of unknown function DUF1637 (InterPro:IPR012864); BEST Arabidopsis thaliana protein match is: Protein of unknown function (DUF1637) …
1012	AT1G09890	816.928	498.868	1.63756	1.32e-05	Rhamnogalacturonate lyase family protein; CONTAINS InterPro DOMAIN/s: Rhamnogalacturonate lyase (InterPro:IPR010325), Carbohydrate-binding-like fold (InterPro:IPR013784), Galactose-binding domain-like (InterPro:IPR008979); BEST Arabidopsis thaliana protein match is: Rhamnogalacturonate lyase family protein (TAIR:AT1G09910.1); Has 301 Blast hits to 285 proteins in 64 species: Archae - 0; Bacteria …
8218	AT1G78960	1043.39	638.003	1.6354	4.74e-05	lupeol synthase 2 (LUP2); CONTAINS InterPro DOMAIN/s: Terpene synthase, conserved site (InterPro:IPR002365), Terpenoid cylases/protein prenyltransferase alpha-alpha toroid (InterPro:IPR008930), Squalene cyclase (InterPro:IPR018333), Prenyltransferase/squalene oxidase (InterPro:IPR001330); BEST Arabidopsis thaliana protein match is: Terpenoid cyclases family protein (TAIR:AT1G66960.1); Has 2115 Bl…
30516	AT5G43380	1276.88	780.792	1.63536	9.15e-07	type one serine/threonine protein phosphatase 6 (TOPP6); CONTAINS InterPro DOMAIN/s: Metallophosphoesterase (InterPro:IPR004843), Serine/threonine-specific protein phosphatase/bis(5-nucleosyl)-tetraphosphatase (InterPro:IPR006186); BEST Arabidopsis thaliana protein match is: type one serine/threonine protein phosphatase 4 (TAIR:AT2G39840.1); Has 7151 Blast hits to 6957 proteins in 613 species: Ar…
13787	AT2G46630	4041.08	2476.49	1.63178	8.08e-12	unknown protein; LOCATED IN: chloroplast; EXPRESSED IN: 22 plant structures; EXPRESSED DURING: 13 growth stages; Has 110095 Blast hits to 59224 proteins in 2216 species: Archae - 177; Bacteria - 15429; Metazoa - 38345; Fungi - 18843; Plants - 13341; Viruses - 3084; Other Eukaryotes - 20876 (source: NCBI BLink).
23914	AT4G23500	3414.33	2094.69	1.62999	6.03e-12	Pectin lyase-like superfamily protein; FUNCTIONS IN: polygalacturonase activity; INVOLVED IN: carbohydrate metabolic process; LOCATED IN: cell wall; CONTAINS InterPro DOMAIN/s: Pectin lyase fold/virulence factor (InterPro:IPR011050), Glycoside hydrolase, family 28 (InterPro:IPR000743), Pectin lyase fold (InterPro:IPR012334), Parallel beta-helix repeat (InterPro:IPR006626); BEST Arabidopsis thalia…
5355	AT1G53070	1296.41	797.481	1.62564	2.2e-07	Legume lectin family protein; FUNCTIONS IN: carbohydrate binding, binding; INVOLVED IN: response to karrikin; LOCATED IN: cell wall, plant-type cell wall; EXPRESSED IN: 23 plant structures; EXPRESSED DURING: 13 growth stages; CONTAINS InterPro DOMAIN/s: Legume lectin, beta chain (InterPro:IPR001220), Concanavalin A-like lectin/glucanase, subgroup (InterPro:IPR013320), Concanavalin A-like lectin/g…
6454	AT1G63295	2154.35	1325.86	1.62488	0.0348313	Remorin family protein; CONTAINS InterPro DOMAIN/s: Remorin, C-terminal (InterPro:IPR005516); BEST Arabidopsis thaliana protein match is: Remorin family protein (TAIR:AT3G61260.1).
8827	AT2G04230	305.81	188.244	1.62454	0.00987575	FBD, F-box and Leucine Rich Repeat domains containing protein; CONTAINS InterPro DOMAIN/s: F-box domain, cyclin-like (InterPro:IPR001810), FBD (InterPro:IPR013596), F-box domain, Skp2-like (InterPro:IPR022364), FBD-like (InterPro:IPR006566), Leucine-rich repeat 2 (InterPro:IPR013101); BEST Arabidopsis thaliana protein match is: FBD, F-box and Leucine Rich Repeat domains containing protein (TAIR:A…
26596	AT5G07800	954.151	587.862	1.62309	4.93e-06	Flavin-binding monooxygenase family protein; FUNCTIONS IN: NADP or NADPH binding, monooxygenase activity, FAD binding, flavin-containing monooxygenase activity; INVOLVED IN: oxidation reduction; LOCATED IN: cellular_component unknown; EXPRESSED IN: 16 plant structures; EXPRESSED DURING: 6 growth stages; CONTAINS InterPro DOMAIN/s: Flavin-containing monooxygenase FMO (InterPro:IPR000960), Flavin-c…
2149	AT1G19790	470.702	290.03	1.62294	0.00117492	SHI-related sequence 7 (SRS7); CONTAINS InterPro DOMAIN/s: Lateral Root Primordium type 1, C-terminal (InterPro:IPR006511), Zinc finger, Lateral Root Primordium type 1 (InterPro:IPR006510), Protein of unknown function DUF702 (InterPro:IPR007818); BEST Arabidopsis thaliana protein match is: SHI-related sequence 5 (TAIR:AT1G75520.1); Has 184 Blast hits to 184 proteins in 22 species: Archae - 0; Bac…
33259	AT5G66985	2048.77	1262.69	1.62254	2.72e-09	unknown protein; Has 30201 Blast hits to 17322 proteins in 780 species: Archae - 12; Bacteria - 1396; Metazoa - 17338; Fungi - 3422; Plants - 5037; Viruses - 0; Other Eukaryotes - 2996 (source: NCBI BLink).
24998	AT4G32810	437.074	270.286	1.61708	0.00211316	carotenoid cleavage dioxygenase 8 (CCD8); CONTAINS InterPro DOMAIN/s: Carotenoid oxygenase (InterPro:IPR004294); BEST Arabidopsis thaliana protein match is: nine-cis-epoxycarotenoid dioxygenase 6 (TAIR:AT3G24220.1); Has 2642 Blast hits to 2570 proteins in 479 species: Archae - 17; Bacteria - 769; Metazoa - 368; Fungi - 139; Plants - 827; Viruses - 0; Other Eukaryotes - 522 (source: NCBI BLink).
23312	AT4G18425	711.408	440.612	1.61459	0.00943893	Protein of unknown function (DUF679); CONTAINS InterPro DOMAIN/s: Protein of unknown function DUF679 (InterPro:IPR007770); BEST Arabidopsis thaliana protein match is: Protein of unknown function (DUF679) (TAIR:AT5G46090.1); Has 30201 Blast hits to 17322 proteins in 780 species: Archae - 12; Bacteria - 1396; Metazoa - 17338; Fungi - 3422; Plants - 5037; Viruses - 0; Other Eukaryotes - 2996 (source…
31465	AT5G51260	551.294	341.462	1.61451	0.000531057	HAD superfamily, subfamily IIIB acid phosphatase ; FUNCTIONS IN: acid phosphatase activity; INVOLVED IN: biological_process unknown; LOCATED IN: endomembrane system; EXPRESSED IN: 24 plant structures; EXPRESSED DURING: 15 growth stages; CONTAINS InterPro DOMAIN/s: Acid phosphatase (Class B) (InterPro:IPR005519), Vegetative storage protein/acid phosphatase (InterPro:IPR014403), Acid phosphatase, p…
24661	AT4G29930	916.851	568.073	1.61397	1.88e-05	basic helix-loop-helix (bHLH) DNA-binding superfamily protein; FUNCTIONS IN: DNA binding, sequence-specific DNA binding transcription factor activity; INVOLVED IN: regulation of transcription; LOCATED IN: nucleus; CONTAINS InterPro DOMAIN/s: Helix-loop-helix DNA-binding domain (InterPro:IPR001092), Helix-loop-helix DNA-binding (InterPro:IPR011598); BEST Arabidopsis thaliana protein match is: basi…
32097	AT5G56720	525.064	325.359	1.6138	0.000605012	Lactate/malate dehydrogenase family protein; FUNCTIONS IN: in 6 functions; INVOLVED IN: in 6 processes; LOCATED IN: membrane; EXPRESSED IN: 8 plant structures; EXPRESSED DURING: 4 anthesis, LP.10 ten leaves visible, petal differentiation and expansion stage; CONTAINS InterPro DOMAIN/s: Malate dehydrogenase, NAD-dependent, cytosolic (InterPro:IPR011274), Lactate/malate dehydrogenase, N-terminal (I…
25519	AT4G37445	352.637	218.725	1.61224	0.00892653	BEST Arabidopsis thaliana protein match is: Calcium-binding EF hand family protein (TAIR:AT1G64850.1); Has 30201 Blast hits to 17322 proteins in 780 species: Archae - 12; Bacteria - 1396; Metazoa - 17338; Fungi - 3422; Plants - 5037; Viruses - 0; Other Eukaryotes - 2996 (source: NCBI BLink).
33435	ATCG01020	2436.64	1511.37	1.6122	0.0375959	ribosomal protein L32 (RPL32); CONTAINS InterPro DOMAIN/s: Ribosomal protein L32p (InterPro:IPR002677).
33414	ATCG00820	884.673	549.497	1.60997	1.67e-05	ribosomal protein S19 (RPS19); FUNCTIONS IN: structural constituent of ribosome; INVOLVED IN: translation; LOCATED IN: plastid small ribosomal subunit, chloroplast, chloroplast stroma, plastid ribosome; EXPRESSED IN: 22 plant structures; EXPRESSED DURING: 13 growth stages; CONTAINS InterPro DOMAIN/s: Ribosomal protein S19/S15 (InterPro:IPR002222), Ribosomal protein S19 conserved site (InterPro:IP…
22057	AT4G08780	7112.24	4422.96	1.60803	8.16e-05	Peroxidase superfamily protein; FUNCTIONS IN: peroxidase activity, heme binding; INVOLVED IN: oxidation reduction, response to oxidative stress; LOCATED IN: vacuole; EXPRESSED IN: embryo, hypocotyl, root, flower, seed; EXPRESSED DURING: F mature embryo stage, petal differentiation and expansion stage, E expanded cotyledon stage, D bilateral stage; CONTAINS InterPro DOMAIN/s: Haem peroxidase (Inte…
14140	AT3G02550	5313.2	3304.63	1.60781	5.36e-13	LOB domain-containing protein 41 (LBD41); CONTAINS InterPro DOMAIN/s: Lateral organ boundaries, LOB (InterPro:IPR004883), Asymmetric leaves, AS2/LOB (InterPro:IPR017414); BEST Arabidopsis thaliana protein match is: LOB domain-containing protein 40 (TAIR:AT1G67100.1); Has 601 Blast hits to 600 proteins in 23 species: Archae - 0; Bacteria - 0; Metazoa - 0; Fungi - 0; Plants - 601; Viruses - 0; Othe…
25429	AT4G36670	354.493	220.779	1.60565	0.00639486	Major facilitator superfamily protein; FUNCTIONS IN: carbohydrate transmembrane transporter activity, sugar:hydrogen symporter activity; INVOLVED IN: transport, transmembrane transport; LOCATED IN: integral to membrane, membrane; EXPRESSED IN: 19 plant structures; EXPRESSED DURING: 10 growth stages; CONTAINS InterPro DOMAIN/s: Sugar transporter, conserved site (InterPro:IPR005829), Major facilita…
17285	AT3G28930	836.634	521.492	1.60431	0.00340701	AVRRPT2-INDUCED GENE 2 (AIG2); FUNCTIONS IN: molecular_function unknown; INVOLVED IN: response to bacterium; LOCATED IN: cellular_component unknown; EXPRESSED IN: 16 plant structures; EXPRESSED DURING: 10 growth stages; CONTAINS InterPro DOMAIN/s: Butirosin biosynthesis, BtrG-like (InterPro:IPR013024), AIG2-like (InterPro:IPR009288); BEST Arabidopsis thaliana protein match is: AIG2-like (avirulen…
4771	AT1G48000	292.538	182.38	1.604	0.0330142	myb domain protein 112 (MYB112); CONTAINS InterPro DOMAIN/s: SANT, DNA-binding (InterPro:IPR001005), Homeodomain-like (InterPro:IPR009057), Myb, DNA-binding (InterPro:IPR014778), HTH transcriptional regulator, Myb-type, DNA-binding (InterPro:IPR017930), Homeodomain-related (InterPro:IPR012287), Myb transcription factor (InterPro:IPR015495); BEST Arabidopsis thaliana protein match is: myb domain p…
15212	AT3G12145	1059.28	660.504	1.60375	4.86e-06	FLOR1 (FLR1); FUNCTIONS IN: enzyme inhibitor activity, transcription factor binding; INVOLVED IN: biological_process unknown; LOCATED IN: endomembrane system; CONTAINS InterPro DOMAIN/s: Leucine-rich repeat-containing N-terminal domain, type 2 (InterPro:IPR013210), Leucine-rich repeat (InterPro:IPR001611); BEST Arabidopsis thaliana protein match is: polygalacturonase inhibiting protein 1 (TAIR:AT…
22408	AT4G11480	478.744	298.541	1.60361	0.00135905	cysteine-rich RLK (RECEPTOR-like protein kinase) 32 (CRK32); FUNCTIONS IN: kinase activity; INVOLVED IN: protein amino acid phosphorylation; LOCATED IN: endomembrane system; CONTAINS InterPro DOMAIN/s: Protein kinase, ATP binding site (InterPro:IPR017441), Protein kinase, catalytic domain (InterPro:IPR000719), Protein of unknown function DUF26 (InterPro:IPR002902), Serine-threonine/tyrosine-prote…
12074	AT2G31920	235.857	147.16	1.60272	0.0329138	Plant protein of unknown function (DUF936); LOCATED IN: chloroplast; CONTAINS InterPro DOMAIN/s: Protein of unknown function DUF936, plant (InterPro:IPR010341); BEST Arabidopsis thaliana protein match is: Plant protein of unknown function (DUF936) (TAIR:AT1G23790.1); Has 236 Blast hits to 171 proteins in 13 species: Archae - 0; Bacteria - 0; Metazoa - 0; Fungi - 0; Plants - 236; Viruses - 0; Othe…
24489	AT4G28430	1008.13	631.024	1.59761	8.26e-06	Reticulon family protein; INVOLVED IN: biological_process unknown; LOCATED IN: endoplasmic reticulum, chloroplast; EXPRESSED IN: 11 plant structures; EXPRESSED DURING: 6 growth stages; CONTAINS InterPro DOMAIN/s: Reticulon (InterPro:IPR003388); BEST Arabidopsis thaliana protein match is: Reticulon family protein (TAIR:AT2G20590.1); Has 30201 Blast hits to 17322 proteins in 780 species: Archae - 1…
30258	AT5G41380	740.417	463.554	1.59726	0.00658803	CCT motif family protein; CONTAINS InterPro DOMAIN/s: CCT domain (InterPro:IPR010402); BEST Arabidopsis thaliana protein match is: CCT motif family protein (TAIR:AT1G63820.1); Has 1690 Blast hits to 1687 proteins in 111 species: Archae - 0; Bacteria - 2; Metazoa - 13; Fungi - 3; Plants - 1603; Viruses - 0; Other Eukaryotes - 69 (source: NCBI BLink).
6753	AT1G65900	839.668	525.987	1.59637	0.0140059	unknown protein; FUNCTIONS IN: molecular_function unknown; INVOLVED IN: biological_process unknown; LOCATED IN: endomembrane system; EXPRESSED IN: 21 plant structures; EXPRESSED DURING: 13 growth stages; Has 306 Blast hits to 306 proteins in 119 species: Archae - 19; Bacteria - 238; Metazoa - 0; Fungi - 0; Plants - 34; Viruses - 0; Other Eukaryotes - 15 (source: NCBI BLink).
12710	AT2G37180	3409.94	2136.85	1.59578	6.65e-11	RESPONSIVE TO DESICCATION 28 (RD28); FUNCTIONS IN: water channel activity; INVOLVED IN: response to desiccation, response to water deprivation, transport, response to osmotic stress; LOCATED IN: plasma membrane, membrane; EXPRESSED IN: shoot, root, flower, cultured cell, leaf; CONTAINS InterPro DOMAIN/s: Major intrinsic protein, conserved site (InterPro:IPR022357), Aquaporin (InterPro:IPR012269),…
20901	AT4G01700	5472.22	3434.8	1.59317	1e-12	Chitinase family protein; FUNCTIONS IN: chitinase activity; INVOLVED IN: carbohydrate metabolic process, cell wall macromolecule catabolic process; LOCATED IN: cell wall; EXPRESSED IN: 18 plant structures; EXPRESSED DURING: 13 growth stages; CONTAINS InterPro DOMAIN/s: Glycoside hydrolase, family 19 (InterPro:IPR016283), Glycoside hydrolase, family 19, catalytic (InterPro:IPR000726); BEST Arabido…
2180	AT1G20070	2905.48	1823.95	1.59296	0.00243625	unknown protein; FUNCTIONS IN: molecular_function unknown; INVOLVED IN: biological_process unknown; LOCATED IN: chloroplast; EXPRESSED IN: 20 plant structures; EXPRESSED DURING: 11 growth stages; Has 26 Blast hits to 26 proteins in 9 species: Archae - 0; Bacteria - 0; Metazoa - 0; Fungi - 2; Plants - 24; Viruses - 0; Other Eukaryotes - 0 (source: NCBI BLink).
23854	AT4G22990	252.228	158.53	1.59104	0.0306793	Major Facilitator Superfamily with SPX (SYG1/Pho81/XPR1) domain-containing protein; FUNCTIONS IN: molecular_function unknown; INVOLVED IN: transmembrane transport; LOCATED IN: cellular_component unknown; CONTAINS InterPro DOMAIN/s: SPX, N-terminal (InterPro:IPR004331), Major facilitator superfamily MFS-1 (InterPro:IPR011701), Major facilitator superfamily, general substrate transporter (InterPro:…
12249	AT2G33400	1331.07	836.964	1.59035	1.14e-06	unknown protein; BEST Arabidopsis thaliana protein match is: unknown protein (TAIR:AT1G04030.1); Has 3875 Blast hits to 2949 proteins in 323 species: Archae - 6; Bacteria - 281; Metazoa - 960; Fungi - 593; Plants - 281; Viruses - 98; Other Eukaryotes - 1656 (source: NCBI BLink).
23707	AT4G21840	528.092	332.073	1.59029	0.0010066	methionine sulfoxide reductase B8 (MSRB8); FUNCTIONS IN: peptide-methionine-(S)-S-oxide reductase activity; INVOLVED IN: oxidation reduction; LOCATED IN: cytosol; EXPRESSED IN: root; CONTAINS InterPro DOMAIN/s: Methionine sulphoxide reductase B (InterPro:IPR002579), Mss4-like (InterPro:IPR011057); BEST Arabidopsis thaliana protein match is: methionine sulfoxide reductase B7 (TAIR:AT4G21830.2); Ha…
26779	AT5G09760	3467.87	2181.6	1.5896	8.6e-11	Plant invertase/pectin methylesterase inhibitor superfamily; FUNCTIONS IN: enzyme inhibitor activity, pectinesterase activity; INVOLVED IN: cell wall modification; LOCATED IN: cell wall, chloroplast, plant-type cell wall; EXPRESSED IN: 23 plant structures; EXPRESSED DURING: 13 growth stages; CONTAINS InterPro DOMAIN/s: Pectin lyase fold/virulence factor (InterPro:IPR011050), Pectinesterase, catal…
24496	AT4G28490	1000.95	629.719	1.58952	1.06e-05	HAESA (HAE); CONTAINS InterPro DOMAIN/s: Protein kinase, ATP binding site (InterPro:IPR017441), Protein kinase, catalytic domain (InterPro:IPR000719), Leucine-rich repeat-containing N-terminal domain, type 2 (InterPro:IPR013210), Leucine-rich repeat (InterPro:IPR001611), Serine/threonine-protein kinase-like domain (InterPro:IPR017442), Protein kinase-like domain (InterPro:IPR011009), Serine/threo…
31596	AT5G52450	665.531	418.811	1.58909	0.000262904	MATE efflux family protein; FUNCTIONS IN: antiporter activity, drug transmembrane transporter activity, transporter activity; INVOLVED IN: response to nematode; LOCATED IN: plasma membrane, membrane; EXPRESSED IN: 24 plant structures; EXPRESSED DURING: 15 growth stages; CONTAINS InterPro DOMAIN/s: MATE family transporter related protein (InterPro:IPR015521), Multi antimicrobial extrusion protein …
13153	AT2G41100	6499.85	4092.75	1.58814	3.86e-13	TOUCH 3 (TCH3); FUNCTIONS IN: calcium ion binding; INVOLVED IN: response to mechanical stimulus, response to temperature stimulus, thigmotropism, response to absence of light; LOCATED IN: plasma membrane; EXPRESSED IN: 26 plant structures; EXPRESSED DURING: 14 growth stages; CONTAINS InterPro DOMAIN/s: EF-Hand 1, calcium-binding site (InterPro:IPR018247), EF-HAND 2 (InterPro:IPR018249), Calcium-b…
4954	AT1G49570	13455.6	8473.38	1.58798	5.8e-11	Peroxidase superfamily protein; FUNCTIONS IN: peroxidase activity, heme binding; INVOLVED IN: oxidation reduction, response to oxidative stress; LOCATED IN: endomembrane system; EXPRESSED IN: leaf lamina base, leaf whorl, hypocotyl, sepal, root; EXPRESSED DURING: 4 anthesis; CONTAINS InterPro DOMAIN/s: Haem peroxidase (InterPro:IPR010255), Plant peroxidase (InterPro:IPR000823), Peroxidases heam-l…
25544	AT4G37670	316.808	199.574	1.58742	0.0167344	N-acetyl-l-glutamate synthase 2 (NAGS2); FUNCTIONS IN: acetyl-CoA:L-glutamate N-acetyltransferase activity, N-acetyltransferase activity; INVOLVED IN: cellular amino acid biosynthetic process, arginine biosynthetic process, metabolic process; LOCATED IN: cytoplasm; EXPRESSED IN: 20 plant structures; EXPRESSED DURING: 12 growth stages; CONTAINS InterPro DOMAIN/s: GCN5-related N-acetyltransferase, …
7246	AT1G70080	449.996	283.553	1.58699	0.0145002	Terpenoid cyclases/Protein prenyltransferases superfamily protein; FUNCTIONS IN: lyase activity, magnesium ion binding; INVOLVED IN: metabolic process; EXPRESSED IN: root; CONTAINS InterPro DOMAIN/s: Terpene synthase, metal-binding domain (InterPro:IPR005630), Terpenoid synthase (InterPro:IPR008949), Terpenoid cylases/protein prenyltransferase alpha-alpha toroid (InterPro:IPR008930), Terpene synt…
1974	AT1G18250	5519.94	3482.93	1.58486	1.83e-12	ATLP-1; INVOLVED IN: response to other organism; LOCATED IN: endomembrane system; EXPRESSED IN: 19 plant structures; EXPRESSED DURING: 13 growth stages; CONTAINS InterPro DOMAIN/s: Thaumatin, conserved site (InterPro:IPR017949), Thaumatin, pathogenesis-related (InterPro:IPR001938); BEST Arabidopsis thaliana protein match is: Pathogenesis-related thaumatin superfamily protein (TAIR:AT1G73620.1); H…
19051	AT3G49380	292.299	184.454	1.58467	0.0188218	IQ-domain 15 (iqd15); CONTAINS InterPro DOMAIN/s: IQ calmodulin-binding region (InterPro:IPR000048); BEST Arabidopsis thaliana protein match is: IQ-domain 16 (TAIR:AT4G10640.1); Has 694 Blast hits to 691 proteins in 20 species: Archae - 0; Bacteria - 0; Metazoa - 0; Fungi - 1; Plants - 692; Viruses - 0; Other Eukaryotes - 1 (source: NCBI BLink).
7851	AT1G75720	230.887	146.03	1.58109	0.041788	Plant protein of unknown function (DUF827); CONTAINS InterPro DOMAIN/s: Protein of unknown function DUF827, plant (InterPro:IPR008545); BEST Arabidopsis thaliana protein match is: Plant protein of unknown function (DUF827) (TAIR:AT3G51220.1); Has 102 Blast hits to 102 proteins in 18 species: Archae - 0; Bacteria - 0; Metazoa - 1; Fungi - 0; Plants - 92; Viruses - 0; Other Eukaryotes - 9 (source: …
22267	AT4G10340	740.974	469.004	1.57989	0.00104698	light harvesting complex of photosystem II 5 (LHCB5); FUNCTIONS IN: chlorophyll binding; INVOLVED IN: response to blue light, response to red light, response to far red light, photosynthesis, nonphotochemical quenching; LOCATED IN: in 9 components; EXPRESSED IN: 29 plant structures; EXPRESSED DURING: 14 growth stages; CONTAINS InterPro DOMAIN/s: Chlorophyll A-B binding protein (InterPro:IPR001344…
8545	AT2G01913	857.023	542.759	1.57901	4.42e-05	unknown protein; Has 35333 Blast hits to 34131 proteins in 2444 species: Archae - 798; Bacteria - 22429; Metazoa - 974; Fungi - 991; Plants - 531; Viruses - 0; Other Eukaryotes - 9610 (source: NCBI BLink).
23438	AT4G19460	941.112	596.464	1.57782	2.44e-05	UDP-Glycosyltransferase superfamily protein; FUNCTIONS IN: transferase activity, transferring glycosyl groups; INVOLVED IN: biosynthetic process; LOCATED IN: cellular_component unknown; EXPRESSED IN: 10 plant structures; EXPRESSED DURING: 4 anthesis, C globular stage, petal differentiation and expansion stage; CONTAINS InterPro DOMAIN/s: Glycosyl transferase, group 1 (InterPro:IPR001296); BEST Ar…
7179	AT1G69530	8749.21	5545.38	1.57775	1.1e-13	expansin A1 (EXPA1); CONTAINS InterPro DOMAIN/s: Pollen allergen, N-terminal (InterPro:IPR014734), Rare lipoprotein A (InterPro:IPR005132), Pollen allergen/expansin, C-terminal (InterPro:IPR007117), Barwin-related endoglucanase (InterPro:IPR009009), Expansin (InterPro:IPR002963), Expansin/Lol pI (InterPro:IPR007118), Expansin 45, endoglucanase-like (InterPro:IPR007112); BEST Arabidopsis thaliana …
14218	AT3G03270	8020.17	5086.03	1.5769	3.51e-13	Adenine nucleotide alpha hydrolases-like superfamily protein; INVOLVED IN: response to stress; LOCATED IN: plasma membrane, membrane; EXPRESSED IN: 23 plant structures; EXPRESSED DURING: 13 growth stages; CONTAINS InterPro DOMAIN/s: UspA (InterPro:IPR006016), Rossmann-like alpha/beta/alpha sandwich fold (InterPro:IPR014729); BEST Arabidopsis thaliana protein match is: Adenine nucleotide alpha hyd…
1959	AT1G18100	458.331	290.806	1.57607	0.00250313	E12A11; CONTAINS InterPro DOMAIN/s: Phosphatidylethanolamine-binding, conserved site (InterPro:IPR001858), Phosphatidylethanolamine-binding protein PEBP (InterPro:IPR008914); BEST Arabidopsis thaliana protein match is: PEBP (phosphatidylethanolamine-binding protein) family protein (TAIR:AT5G03840.1); Has 2417 Blast hits to 2417 proteins in 371 species: Archae - 0; Bacteria - 118; Metazoa - 639; F…
12389	AT2G34530	349.23	221.604	1.57592	0.00940135	unknown protein; FUNCTIONS IN: molecular_function unknown; INVOLVED IN: biological_process unknown; LOCATED IN: endomembrane system; EXPRESSED IN: flower; EXPRESSED DURING: petal differentiation and expansion stage; BEST Arabidopsis thaliana protein match is: unknown protein (TAIR:AT2G34540.2); Has 35333 Blast hits to 34131 proteins in 2444 species: Archae - 798; Bacteria - 22429; Metazoa - 974; …
31398	AT5G50665	232.271	147.489	1.57484	0.0385938	unknown protein; BEST Arabidopsis thaliana protein match is: unknown protein (TAIR:AT5G50565.2); Has 6 Blast hits to 6 proteins in 1 species: Archae - 0; Bacteria - 0; Metazoa - 0; Fungi - 0; Plants - 6; Viruses - 0; Other Eukaryotes - 0 (source: NCBI BLink).
14531	AT3G05858	321.11	203.998	1.57408	0.0125866	unknown protein; FUNCTIONS IN: molecular_function unknown; INVOLVED IN: biological_process unknown; LOCATED IN: cellular_component unknown; BEST Arabidopsis thaliana protein match is: unknown protein (TAIR:AT5G26620.1); Has 30201 Blast hits to 17322 proteins in 780 species: Archae - 12; Bacteria - 1396; Metazoa - 17338; Fungi - 3422; Plants - 5037; Viruses - 0; Other Eukaryotes - 2996 (source: NC…
25722	AT4G39330	1162.38	738.732	1.57348	5.27e-06	cinnamyl alcohol dehydrogenase 9 (CAD9); FUNCTIONS IN: oxidoreductase activity, zinc ion binding; INVOLVED IN: oxidation reduction; LOCATED IN: apoplast; EXPRESSED IN: 25 plant structures; EXPRESSED DURING: 15 growth stages; CONTAINS InterPro DOMAIN/s: GroES-like (InterPro:IPR011032), Polyketide synthase, enoylreductase (InterPro:IPR020843), Alcohol dehydrogenase, zinc-containing, conserved site …
15959	AT3G18280	23598.9	15020.3	1.57113	2.05e-05	Bifunctional inhibitor/lipid-transfer protein/seed storage 2S albumin superfamily protein; FUNCTIONS IN: lipid binding; INVOLVED IN: lipid transport; LOCATED IN: endomembrane system; EXPRESSED IN: 21 plant structures; EXPRESSED DURING: 13 growth stages; CONTAINS InterPro DOMAIN/s: Bifunctional inhibitor/plant lipid transfer protein/seed storage (InterPro:IPR016140), Plant lipid transfer protein/s…
18533	AT3G45060	490.845	312.725	1.56957	0.0143096	high affinity nitrate transporter 2.6 (NRT2.6); FUNCTIONS IN: nitrate transmembrane transporter activity; INVOLVED IN: response to karrikin; LOCATED IN: plasma membrane, chloroplast; EXPRESSED IN: sepal, root, flower; EXPRESSED DURING: petal differentiation and expansion stage; CONTAINS InterPro DOMAIN/s: Major facilitator superfamily (InterPro:IPR020846), Major facilitator superfamily MFS-1 (Int…
11460	AT2G26530	740.382	472.221	1.56787	0.000183223	AR781; FUNCTIONS IN: molecular_function unknown; INVOLVED IN: biological_process unknown; LOCATED IN: plasma membrane; EXPRESSED IN: 21 plant structures; EXPRESSED DURING: 10 growth stages; CONTAINS InterPro DOMAIN/s: Protein of unknown function DUF1645 (InterPro:IPR012442); BEST Arabidopsis thaliana protein match is: Protein of unknown function (DUF1645) (TAIR:AT2G15760.1); Has 167 Blast hits to…
13930	AT2G47950	796.787	509.192	1.56481	0.00011961	unknown protein; FUNCTIONS IN: molecular_function unknown; INVOLVED IN: biological_process unknown; LOCATED IN: endomembrane system; EXPRESSED IN: root, flower; EXPRESSED DURING: petal differentiation and expansion stage; BEST Arabidopsis thaliana protein match is: unknown protein (TAIR:AT3G62990.1); Has 22 Blast hits to 22 proteins in 5 species: Archae - 0; Bacteria - 0; Metazoa - 0; Fungi - 0; …
27306	AT5G14920	3897.6	2492.14	1.56396	6.51e-08	Gibberellin-regulated family protein; INVOLVED IN: response to gibberellin stimulus; LOCATED IN: endomembrane system; EXPRESSED IN: 22 plant structures; EXPRESSED DURING: 13 growth stages; CONTAINS InterPro DOMAIN/s: Gibberellin regulated protein (InterPro:IPR003854); BEST Arabidopsis thaliana protein match is: GAST1 protein homolog 3 (TAIR:AT4G09600.1); Has 178772 Blast hits to 67361 proteins in…
27545	AT5G17050	430.944	276	1.56139	0.00436151	UDP-glucosyl transferase 78D2 (UGT78D2); CONTAINS InterPro DOMAIN/s: UDP-glucuronosyl/UDP-glucosyltransferase (InterPro:IPR002213); BEST Arabidopsis thaliana protein match is: UDP-glucosyl transferase 78D3 (TAIR:AT5G17030.1); Has 1807 Blast hits to 1807 proteins in 277 species: Archae - 0; Bacteria - 0; Metazoa - 736; Fungi - 347; Plants - 385; Viruses - 0; Other Eukaryotes - 339 (source: NCBI BL…
24003	AT4G24265	1076.71	690.066	1.56031	0.0171239	unknown protein; Has 3 Blast hits to 3 proteins in 2 species: Archae - 0; Bacteria - 0; Metazoa - 0; Fungi - 0; Plants - 3; Viruses - 0; Other Eukaryotes - 0 (source: NCBI BLink).
15186	AT3G11930	2833.8	1816.22	1.56027	2.49e-09	Adenine nucleotide alpha hydrolases-like superfamily protein; FUNCTIONS IN: molecular_function unknown; INVOLVED IN: response to stress; LOCATED IN: cellular_component unknown; EXPRESSED IN: 18 plant structures; EXPRESSED DURING: 9 growth stages; CONTAINS InterPro DOMAIN/s: UspA (InterPro:IPR006016), Rossmann-like alpha/beta/alpha sandwich fold (InterPro:IPR014729), Universal stress protein A (In…
6791	AT1G66230	335.794	215.256	1.55998	0.0262007	myb domain protein 20 (MYB20); CONTAINS InterPro DOMAIN/s: SANT, DNA-binding (InterPro:IPR001005), Homeodomain-like (InterPro:IPR009057), Myb, DNA-binding (InterPro:IPR014778), HTH transcriptional regulator, Myb-type, DNA-binding (InterPro:IPR017930), Homeodomain-related (InterPro:IPR012287), Myb transcription factor (InterPro:IPR015495); BEST Arabidopsis thaliana protein match is: myb domain pro…
2800	AT1G26200	288.63	185.064	1.55963	0.0226339	TRAM, LAG1 and CLN8 (TLC) lipid-sensing domain containing protein; FUNCTIONS IN: molecular_function unknown; INVOLVED IN: biological_process unknown; LOCATED IN: integral to membrane; CONTAINS InterPro DOMAIN/s: Longevity assurance, LAG1/LAC1 (InterPro:IPR016439), TRAM/LAG1/CLN8 homology domain (InterPro:IPR006634); BEST Arabidopsis thaliana protein match is: LAG1 longevity assurance homolog 3 (T…
25781	AT4G39810	229.746	147.343	1.55926	0.0493461	Polynucleotidyl transferase, ribonuclease H-like superfamily protein; FUNCTIONS IN: exonuclease activity, nucleic acid binding; INVOLVED IN: biological_process unknown; LOCATED IN: intracellular; CONTAINS InterPro DOMAIN/s: Exonuclease (InterPro:IPR006055), Polynucleotidyl transferase, ribonuclease H fold (InterPro:IPR012337), Exonuclease, RNase T/DNA polymerase III (InterPro:IPR013520); BEST Ara…
706	AT1G07260	1748.71	1123.84	1.55602	0.000836729	UDP-glucosyl transferase 71C3 (UGT71C3); FUNCTIONS IN: quercetin 3-O-glucosyltransferase activity, UDP-glycosyltransferase activity, transferase activity, transferring glycosyl groups; INVOLVED IN: metabolic process; LOCATED IN: cellular_component unknown; EXPRESSED IN: 7 plant structures; EXPRESSED DURING: F mature embryo stage, petal differentiation and expansion stage, E expanded cotyledon sta…
4953	AT1G49560	1465.81	942.075	1.55594	1.71e-06	Homeodomain-like superfamily protein; CONTAINS InterPro DOMAIN/s: Homeodomain-like (InterPro:IPR009057), Myb, DNA-binding (InterPro:IPR014778), Myb-like DNA-binding domain, SHAQKYF class (InterPro:IPR006447), HTH transcriptional regulator, Myb-type, DNA-binding (InterPro:IPR017930), Homeodomain-related (InterPro:IPR012287); BEST Arabidopsis thaliana protein match is: myb-like transcription factor…
2506	AT1G22885	1741.07	1120.53	1.5538	0.00190843	unknown protein; FUNCTIONS IN: molecular_function unknown; INVOLVED IN: biological_process unknown; LOCATED IN: endomembrane system; EXPRESSED IN: 22 plant structures; EXPRESSED DURING: 13 growth stages; Has 15 Blast hits to 15 proteins in 2 species: Archae - 0; Bacteria - 0; Metazoa - 0; Fungi - 0; Plants - 15; Viruses - 0; Other Eukaryotes - 0 (source: NCBI BLink).
22844	AT4G14770	1282.19	825.567	1.5531	4.43e-06	TESMIN/TSO1-like CXC 2 (TCX2); FUNCTIONS IN: sequence-specific DNA binding transcription factor activity; INVOLVED IN: regulation of transcription; LOCATED IN: chloroplast; EXPRESSED IN: 16 plant structures; EXPRESSED DURING: 9 growth stages; CONTAINS InterPro DOMAIN/s: Tesmin/TSO1-like, CXC (InterPro:IPR005172); BEST Arabidopsis thaliana protein match is: Tesmin/TSO1-like CXC domain-containing p…
16861	AT3G25730	2609.99	1681.38	1.55229	2.8e-06	ethylene response DNA binding factor 3 (EDF3); FUNCTIONS IN: sequence-specific DNA binding transcription factor activity; INVOLVED IN: regulation of transcription, DNA-dependent; LOCATED IN: chloroplast; EXPRESSED IN: cotyledon, hypocotyl, root, flower, seed; EXPRESSED DURING: petal differentiation and expansion stage; CONTAINS InterPro DOMAIN/s: DNA-binding, integrase-type (InterPro:IPR016177), …
7502	AT1G72540	315.427	203.423	1.55059	0.0193774	Protein kinase superfamily protein; FUNCTIONS IN: protein serine/threonine kinase activity, protein kinase activity, kinase activity, ATP binding; INVOLVED IN: protein amino acid phosphorylation; LOCATED IN: chloroplast; EXPRESSED IN: stem, stamen; EXPRESSED DURING: 4 anthesis; CONTAINS InterPro DOMAIN/s: Protein kinase, ATP binding site (InterPro:IPR017441), Protein kinase, catalytic domain (Int…
19595	AT3G53980	57184.1	36886.5	1.55027	8.43e-06	Bifunctional inhibitor/lipid-transfer protein/seed storage 2S albumin superfamily protein; FUNCTIONS IN: lipid binding; INVOLVED IN: lipid transport; LOCATED IN: endomembrane system; EXPRESSED IN: 10 plant structures; EXPRESSED DURING: 7 growth stages; CONTAINS InterPro DOMAIN/s: Bifunctional inhibitor/plant lipid transfer protein/seed storage (InterPro:IPR016140), Plant lipid transfer protein/se…
8557	AT2G02010	911.953	588.295	1.55016	6.2e-05	glutamate decarboxylase 4 (GAD4); FUNCTIONS IN: calmodulin binding; INVOLVED IN: carboxylic acid metabolic process, glutamate metabolic process, glutamate decarboxylation to succinate; LOCATED IN: cytosol, nucleus; CONTAINS InterPro DOMAIN/s: Pyridoxal phosphate-dependent transferase, major domain (InterPro:IPR015424), Pyridoxal phosphate-dependent decarboxylase (InterPro:IPR002129), Glutamate de…
14921	AT3G09680	433.365	279.566	1.55013	0.00550073	Ribosomal protein S12/S23 family protein; FUNCTIONS IN: structural constituent of ribosome; INVOLVED IN: translation; LOCATED IN: cytosolic small ribosomal subunit, cytosolic ribosome, ribosome, nucleolus; CONTAINS InterPro DOMAIN/s: Ribosomal protein S23, eukaryotic/archaeal (InterPro:IPR005680), Ribosomal protein S12/S23 (InterPro:IPR006032), Nucleic acid-binding, OB-fold (InterPro:IPR012340), …
14184	AT3G02930	1966.34	1269.36	1.54908	1.27e-07	Plant protein of unknown function (DUF827); LOCATED IN: chloroplast; EXPRESSED IN: 20 plant structures; EXPRESSED DURING: 8 growth stages; CONTAINS InterPro DOMAIN/s: Protein of unknown function DUF827, plant (InterPro:IPR008545); BEST Arabidopsis thaliana protein match is: Plant protein of unknown function (DUF827) (TAIR:AT5G16730.1); Has 245110 Blast hits to 119184 proteins in 3857 species: Arc…
1001	AT1G09800	580.811	375.198	1.54801	0.00122876	Pseudouridine synthase family protein; FUNCTIONS IN: pseudouridine synthase activity; INVOLVED IN: pseudouridine synthesis, RNA modification; LOCATED IN: cellular_component unknown; EXPRESSED IN: 14 plant structures; EXPRESSED DURING: 7 growth stages; CONTAINS InterPro DOMAIN/s: Pseudouridine synthase, catalytic domain (InterPro:IPR020103), Pseudouridine synthase I, TruA, N-terminal (InterPro:IPR…
3242	AT1G29930	2939.53	1899.54	1.54749	0.00190516	chlorophyll A/B binding protein 1 (CAB1); FUNCTIONS IN: chlorophyll binding; INVOLVED IN: photosynthesis; LOCATED IN: light-harvesting complex, thylakoid, chloroplast thylakoid membrane, chloroplast; EXPRESSED IN: guard cell, juvenile leaf, cultured cell; CONTAINS InterPro DOMAIN/s: Chlorophyll A-B binding protein (InterPro:IPR001344); BEST Arabidopsis thaliana protein match is: chlorophyll A/B b…
27970	AT5G20830	15102.5	9762.29	1.54702	1.53e-11	sucrose synthase 1 (SUS1); FUNCTIONS IN: UDP-glycosyltransferase activity, sucrose synthase activity; INVOLVED IN: in 6 processes; LOCATED IN: cellular_component unknown; EXPRESSED IN: 31 plant structures; EXPRESSED DURING: 14 growth stages; CONTAINS InterPro DOMAIN/s: Sucrose synthase, plant/cyanobacteria (InterPro:IPR012820), Sucrose synthase (InterPro:IPR000368), Glycosyl transferase, group 1 …
533	AT1G05730	290.18	187.689	1.54607	0.0237131	Eukaryotic protein of unknown function (DUF842); CONTAINS InterPro DOMAIN/s: Protein of unknown function DUF842, eukaryotic (InterPro:IPR008560); BEST Arabidopsis thaliana protein match is: Eukaryotic protein of unknown function (DUF842) (TAIR:AT2G31725.1); Has 245 Blast hits to 245 proteins in 78 species: Archae - 0; Bacteria - 0; Metazoa - 169; Fungi - 0; Plants - 65; Viruses - 0; Other Eukaryo…
29850	AT5G38020	5181.93	3353.81	1.54509	6.95e-11	S-adenosyl-L-methionine-dependent methyltransferases superfamily protein; CONTAINS InterPro DOMAIN/s: SAM dependent carboxyl methyltransferase (InterPro:IPR005299); BEST Arabidopsis thaliana protein match is: S-adenosyl-L-methionine-dependent methyltransferases superfamily protein (TAIR:AT3G21950.1); Has 1807 Blast hits to 1807 proteins in 277 species: Archae - 0; Bacteria - 0; Metazoa - 736; Fun…
24557	AT4G29020	3921.99	2540.04	1.54407	0.0167976	glycine-rich protein; FUNCTIONS IN: molecular_function unknown; INVOLVED IN: biological_process unknown; LOCATED IN: endomembrane system; EXPRESSED IN: 22 plant structures; EXPRESSED DURING: 13 growth stages; Has 92355 Blast hits to 23750 proteins in 1587 species: Archae - 185; Bacteria - 38167; Metazoa - 25977; Fungi - 4591; Plants - 7302; Viruses - 1155; Other Eukaryotes - 14978 (source: NCBI B…
27477	AT5G16420	276.877	179.378	1.54353	0.0298691	Pentatricopeptide repeat (PPR-like) superfamily protein; CONTAINS InterPro DOMAIN/s: Pentatricopeptide repeat (InterPro:IPR002885); BEST Arabidopsis thaliana protein match is: Pentatricopeptide repeat (PPR) superfamily protein (TAIR:AT3G53700.1); Has 1807 Blast hits to 1807 proteins in 277 species: Archae - 0; Bacteria - 0; Metazoa - 736; Fungi - 347; Plants - 385; Viruses - 0; Other Eukaryotes -…
780	AT1G07880	1737.56	1125.82	1.54337	3.71e-07	ATMPK13; CONTAINS InterPro DOMAIN/s: Protein kinase, ATP binding site (InterPro:IPR017441), Serine/threonine-protein kinase domain (InterPro:IPR002290), Serine/threonine-protein kinase-like domain (InterPro:IPR017442), Serine/threonine-protein kinase, active site (InterPro:IPR008271), Protein kinase-like domain (InterPro:IPR011009), MAP kinase, conserved site (InterPro:IPR003527), Protein kinase,…
9972	AT2G14247	997.55	646.677	1.54258	5.24e-05	Expressed protein; FUNCTIONS IN: molecular_function unknown; INVOLVED IN: biological_process unknown; LOCATED IN: chloroplast; Has 35333 Blast hits to 34131 proteins in 2444 species: Archae - 798; Bacteria - 22429; Metazoa - 974; Fungi - 991; Plants - 531; Viruses - 0; Other Eukaryotes - 9610 (source: NCBI BLink).
20069	AT3G58270	600.621	389.567	1.54177	0.00546157	Arabidopsis phospholipase-like protein (PEARLI 4) with TRAF-like domain; CONTAINS InterPro DOMAIN/s: TRAF-like (InterPro:IPR008974), MATH (InterPro:IPR002083), Phospholipase-like, arabidopsis (InterPro:IPR007942); BEST Arabidopsis thaliana protein match is: RESTRICTED TEV MOVEMENT 3 (TAIR:AT3G58350.1); Has 1579 Blast hits to 1429 proteins in 196 species: Archae - 9; Bacteria - 32; Metazoa - 401; …
27284	AT5G14700	597.945	388.043	1.54093	0.00115192	NAD(P)-binding Rossmann-fold superfamily protein; FUNCTIONS IN: coenzyme binding, binding, cinnamoyl-CoA reductase activity, catalytic activity; INVOLVED IN: lignin biosynthetic process, cellular metabolic process, metabolic process; LOCATED IN: cellular_component unknown; EXPRESSED IN: 22 plant structures; EXPRESSED DURING: 13 growth stages; CONTAINS InterPro DOMAIN/s: NAD-dependent epimerase/de…
19240	AT3G50930	2196.84	1425.75	1.54083	7.74e-08	cytochrome BC1 synthesis (BCS1); FUNCTIONS IN: nucleoside-triphosphatase activity, ATPase activity, nucleotide binding, ATP binding; LOCATED IN: mitochondrion; EXPRESSED IN: 24 plant structures; EXPRESSED DURING: 13 growth stages; CONTAINS InterPro DOMAIN/s: ATPase, AAA-type, core (InterPro:IPR003959), ATPase, AAA+ type, core (InterPro:IPR003593), ATPase, AAA-type, conserved site (InterPro:IPR003…
862	AT1G08580	3740.19	2427.48	1.54077	0.000218649	unknown protein; Has 39 Blast hits to 39 proteins in 15 species: Archae - 0; Bacteria - 0; Metazoa - 0; Fungi - 0; Plants - 35; Viruses - 0; Other Eukaryotes - 4 (source: NCBI BLink).
26302	AT5G05180	1917.85	1246.15	1.53902	3.11e-07	unknown protein; BEST Arabidopsis thaliana protein match is: unknown protein (TAIR:AT3G10880.1); Has 1807 Blast hits to 1807 proteins in 277 species: Archae - 0; Bacteria - 0; Metazoa - 736; Fungi - 347; Plants - 385; Viruses - 0; Other Eukaryotes - 339 (source: NCBI BLink).
12723	AT2G37300	527.833	343.079	1.53852	0.0132467	unknown protein; Has 93 Blast hits to 62 proteins in 29 species: Archae - 0; Bacteria - 6; Metazoa - 13; Fungi - 19; Plants - 25; Viruses - 0; Other Eukaryotes - 30 (source: NCBI BLink).
27616	AT5G17700	1418.69	922.219	1.53835	8.83e-06	MATE efflux family protein; FUNCTIONS IN: antiporter activity, drug transmembrane transporter activity, transporter activity; INVOLVED IN: drug transmembrane transport, transmembrane transport; LOCATED IN: membrane; EXPRESSED IN: 22 plant structures; EXPRESSED DURING: 10 growth stages; CONTAINS InterPro DOMAIN/s: Multi antimicrobial extrusion protein MatE (InterPro:IPR002528); BEST Arabidopsis th…
12163	AT2G32690	596.419	388.032	1.53704	0.00117612	glycine-rich protein 23 (GRP23); INVOLVED IN: response to abscisic acid stimulus, response to salicylic acid stimulus; LOCATED IN: endomembrane system; EXPRESSED IN: 21 plant structures; EXPRESSED DURING: 13 growth stages; Has 303868 Blast hits to 48327 proteins in 2515 species: Archae - 737; Bacteria - 85902; Metazoa - 108780; Fungi - 19861; Plants - 26862; Viruses - 4169; Other Eukaryotes - 575…
26442	AT5G06430	373.54	243.252	1.53561	0.0127982	Thioredoxin superfamily protein; INVOLVED IN: cell redox homeostasis; EXPRESSED IN: 21 plant structures; EXPRESSED DURING: 13 growth stages; CONTAINS InterPro DOMAIN/s: Thioredoxin domain (InterPro:IPR013766), Thioredoxin-like fold (InterPro:IPR012336); BEST Arabidopsis thaliana protein match is: Thioredoxin superfamily protein (TAIR:AT4G37200.1); Has 1807 Blast hits to 1807 proteins in 277 speci…
13663	AT2G45520	2734.82	1783.88	1.53307	0.00432589	unknown protein; FUNCTIONS IN: molecular_function unknown; INVOLVED IN: biological_process unknown; EXPRESSED IN: 23 plant structures; EXPRESSED DURING: 13 growth stages; Has 260 Blast hits to 238 proteins in 75 species: Archae - 0; Bacteria - 6; Metazoa - 94; Fungi - 40; Plants - 38; Viruses - 0; Other Eukaryotes - 82 (source: NCBI BLink).
5937	AT1G58170	1375.27	897.565	1.53222	4.43e-06	Disease resistance-responsive (dirigent-like protein) family protein; FUNCTIONS IN: molecular_function unknown; INVOLVED IN: N-terminal protein myristoylation, lignan biosynthetic process, defense response; LOCATED IN: endomembrane system; EXPRESSED IN: 17 plant structures; EXPRESSED DURING: 6 growth stages; CONTAINS InterPro DOMAIN/s: Plant disease resistance response protein (InterPro:IPR004265…
12417	AT2G34790	3485.95	2275.52	1.53194	2.17e-09	MATERNAL EFFECT EMBRYO ARREST 23 (MEE23); FUNCTIONS IN: electron carrier activity, oxidoreductase activity, FAD binding, catalytic activity; INVOLVED IN: polar nucleus fusion, embryo development ending in seed dormancy; LOCATED IN: cell wall; EXPRESSED IN: 13 plant structures; EXPRESSED DURING: 4 anthesis, petal differentiation and expansion stage; CONTAINS InterPro DOMAIN/s: FAD-binding, type 2 …
31709	AT5G53420	856.495	559.567	1.53064	0.000207306	CCT motif family protein; FUNCTIONS IN: molecular_function unknown; INVOLVED IN: biological_process unknown; LOCATED IN: cellular_component unknown; EXPRESSED IN: 23 plant structures; EXPRESSED DURING: 13 growth stages; CONTAINS InterPro DOMAIN/s: CCT domain (InterPro:IPR010402); BEST Arabidopsis thaliana protein match is: CCT motif family protein (TAIR:AT4G27900.2); Has 30201 Blast hits to 17322…
30581	AT5G43870	737.907	482.143	1.53047	0.000433749	FUNCTIONS IN: phosphoinositide binding; INVOLVED IN: signal transduction; LOCATED IN: plasma membrane; EXPRESSED IN: 21 plant structures; EXPRESSED DURING: 13 growth stages; CONTAINS InterPro DOMAIN/s: Pleckstrin-like, plant (InterPro:IPR013666), Protein of unknown function DUF828 (InterPro:IPR008546); BEST Arabidopsis thaliana protein match is: Plant protein of unknown function (DUF828) with pla…
33473	ATMG00090	654.825	427.971	1.53007	0.0300848	RESISTANCE TO PSEUDOMONAS SYRINGAE 3 (RPS3); CONTAINS InterPro DOMAIN/s: K Homology, prokaryotic type (InterPro:IPR009019), Ribosomal protein S3, N-terminal (InterPro:IPR008282), Ribosomal protein S3, C-terminal (InterPro:IPR001351).
15102	AT3G11210	466.499	305.058	1.52922	0.00516256	SGNH hydrolase-type esterase superfamily protein; FUNCTIONS IN: hydrolase activity, hydrolase activity, acting on ester bonds, carboxylesterase activity; INVOLVED IN: lipid metabolic process; LOCATED IN: cellular_component unknown; EXPRESSED IN: 20 plant structures; EXPRESSED DURING: 12 growth stages; CONTAINS InterPro DOMAIN/s: Esterase, SGNH hydrolase-type, subgroup (InterPro:IPR013831), Lipase…
21043	AT4G02800	1814.69	1186.8	1.52906	0.000384441	unknown protein; FUNCTIONS IN: molecular_function unknown; INVOLVED IN: biological_process unknown; LOCATED IN: chloroplast; EXPRESSED IN: 16 plant structures; EXPRESSED DURING: 9 growth stages; BEST Arabidopsis thaliana protein match is: unknown protein (TAIR:AT5G01970.1); Has 3209 Blast hits to 2720 proteins in 308 species: Archae - 13; Bacteria - 213; Metazoa - 1207; Fungi - 247; Plants - 183;…
30864	AT5G46110	437.4	286.06	1.52905	0.0177562	ACCLIMATION OF PHOTOSYNTHESIS TO ENVIRONMENT 2 (APE2); FUNCTIONS IN: antiporter activity; INVOLVED IN: transport; LOCATED IN: chloroplast, membrane, chloroplast envelope; EXPRESSED IN: 25 plant structures; EXPRESSED DURING: 13 growth stages; CONTAINS InterPro DOMAIN/s: Tpt phosphate/phosphoenolpyruvate translocator (InterPro:IPR004696), Protein of unknown function DUF250 (InterPro:IPR004853); BES…
30811	AT5G45670	1402.96	918.135	1.52806	0.00100429	GDSL-like Lipase/Acylhydrolase superfamily protein; FUNCTIONS IN: hydrolase activity, acting on ester bonds, carboxylesterase activity; INVOLVED IN: lipid metabolic process; LOCATED IN: endomembrane system; EXPRESSED IN: 19 plant structures; EXPRESSED DURING: 13 growth stages; CONTAINS InterPro DOMAIN/s: Lipase, GDSL (InterPro:IPR001087); BEST Arabidopsis thaliana protein match is: GDSL-like Lipa…
14965	AT3G10040	1965.97	1287.19	1.52733	3.22e-07	sequence-specific DNA binding transcription factors; BEST Arabidopsis thaliana protein match is: unknown protein (TAIR:AT1G76870.1); Has 3136 Blast hits to 1955 proteins in 249 species: Archae - 4; Bacteria - 147; Metazoa - 846; Fungi - 267; Plants - 330; Viruses - 57; Other Eukaryotes - 1485 (source: NCBI BLink).
2168	AT1G19970	303.094	198.493	1.52698	0.0499936	ER lumen protein retaining receptor family protein; FUNCTIONS IN: ER retention sequence binding, receptor activity; INVOLVED IN: protein retention in ER lumen, protein transport; LOCATED IN: integral to membrane; EXPRESSED IN: 23 plant structures; EXPRESSED DURING: 15 growth stages; CONTAINS InterPro DOMAIN/s: ER lumen protein retaining receptor (InterPro:IPR000133); BEST Arabidopsis thaliana pro…
1880	AT1G17380	451.586	295.954	1.52586	0.00695914	jasmonate-zim-domain protein 5 (JAZ5); CONTAINS InterPro DOMAIN/s: Tify (InterPro:IPR010399), CCT domain-like (InterPro:IPR018467); BEST Arabidopsis thaliana protein match is: jasmonate-zim-domain protein 6 (TAIR:AT1G72450.1); Has 301 Blast hits to 296 proteins in 28 species: Archae - 0; Bacteria - 0; Metazoa - 0; Fungi - 0; Plants - 301; Viruses - 0; Other Eukaryotes - 0 (source: NCBI BLink).
13255	AT2G41950	291.137	190.883	1.52521	0.0380552	unknown protein; FUNCTIONS IN: molecular_function unknown; INVOLVED IN: biological_process unknown; LOCATED IN: chloroplast, plant-type cell wall; EXPRESSED IN: 22 plant structures; EXPRESSED DURING: 13 growth stages; Has 53 Blast hits to 53 proteins in 24 species: Archae - 0; Bacteria - 27; Metazoa - 0; Fungi - 0; Plants - 26; Viruses - 0; Other Eukaryotes - 0 (source: NCBI BLink).
20522	AT3G62160	343.529	225.489	1.52349	0.0162195	HXXXD-type acyl-transferase family protein; FUNCTIONS IN: transferase activity, transferring acyl groups other than amino-acyl groups, transferase activity; INVOLVED IN: biological_process unknown; LOCATED IN: cellular_component unknown; EXPRESSED IN: 22 plant structures; EXPRESSED DURING: 13 growth stages; CONTAINS InterPro DOMAIN/s: Transferase (InterPro:IPR003480); BEST Arabidopsis thaliana pr…
32382	AT5G59240	1164.03	764.757	1.52209	0.00274861	Ribosomal protein S8e family protein; FUNCTIONS IN: structural constituent of ribosome; INVOLVED IN: translation, ribosome biogenesis; LOCATED IN: cytosolic small ribosomal subunit, cytosolic ribosome, ribosome, membrane; EXPRESSED IN: 11 plant structures; EXPRESSED DURING: 4 anthesis, F mature embryo stage, petal differentiation and expansion stage, E expanded cotyledon stage, D bilateral stage;…
17058	AT3G27220	2611.08	1717.43	1.52034	2.07e-05	Galactose oxidase/kelch repeat superfamily protein; CONTAINS InterPro DOMAIN/s: Galactose oxidase/kelch, beta-propeller (InterPro:IPR011043), Kelch related (InterPro:IPR013089), Kelch-type beta propeller (InterPro:IPR015915); BEST Arabidopsis thaliana protein match is: Galactose oxidase/kelch repeat superfamily protein (TAIR:AT1G51540.1); Has 1505 Blast hits to 1317 proteins in 198 species: Archa…
11145	AT2G23960	346.282	227.929	1.51925	0.0167432	Class I glutamine amidotransferase-like superfamily protein; FUNCTIONS IN: catalytic activity; INVOLVED IN: defense response; LOCATED IN: cellular_component unknown; EXPRESSED IN: 7 plant structures; EXPRESSED DURING: LP.04 four leaves visible, F mature embryo stage; CONTAINS InterPro DOMAIN/s: Glutamine amidotransferase class-I, C-terminal (InterPro:IPR000991), Glutamine amidotransferase type 1 …
10458	AT2G18150	13224.9	8706.51	1.51897	1.92e-12	Peroxidase superfamily protein; FUNCTIONS IN: peroxidase activity, heme binding; INVOLVED IN: response to oxidative stress, oxidation reduction, response to nematode; LOCATED IN: cell wall; CONTAINS InterPro DOMAIN/s: Haem peroxidase (InterPro:IPR010255), Plant peroxidase (InterPro:IPR000823), Peroxidases heam-ligand binding site (InterPro:IPR019793), Haem peroxidase, plant/fungal/bacterial (Inte…
3399	AT1G31190	373.269	245.931	1.51778	0.0162018	myo-inositol monophosphatase like 1 (IMPL1); FUNCTIONS IN: 3'(2'),5'-bisphosphate nucleotidase activity, inositol or phosphatidylinositol phosphatase activity, inositol-1(or 4)-monophosphatase activity; INVOLVED IN: sulfur metabolic process; LOCATED IN: chloroplast, chloroplast stroma; EXPRESSED IN: 22 plant structures; EXPRESSED DURING: 13 growth stages; CONTAINS InterPro DOMAIN/s: Inositol mono…
9318	AT2G07715	499.983	329.936	1.51539	0.00432513	Nucleic acid-binding, OB-fold-like protein; FUNCTIONS IN: structural constituent of ribosome; INVOLVED IN: translation; LOCATED IN: mitochondrion, ribosome, intracellular, large ribosomal subunit; CONTAINS InterPro DOMAIN/s: Nucleic acid-binding, OB-fold (InterPro:IPR012340), Nucleic acid-binding, OB-fold-like (InterPro:IPR016027), Ribosomal Proteins L2, RNA binding domain (InterPro:IPR022666), R…
28345	AT5G24780	1868.97	1233.86	1.51473	8.21e-07	vegetative storage protein 1 (VSP1); FUNCTIONS IN: transcription factor binding, acid phosphatase activity; INVOLVED IN: response to jasmonic acid stimulus, response to wounding, defense response; LOCATED IN: vacuole; EXPRESSED IN: fruit, gynoecium, valve; CONTAINS InterPro DOMAIN/s: Acid phosphatase (Class B) (InterPro:IPR005519), Vegetative storage protein/acid phosphatase (InterPro:IPR014403),…
23523	AT4G20210	2008.7	1328	1.51258	5.5e-07	Terpenoid cyclases/Protein prenyltransferases superfamily protein; FUNCTIONS IN: lyase activity, magnesium ion binding; INVOLVED IN: metabolic process; LOCATED IN: chloroplast; EXPRESSED IN: root; CONTAINS InterPro DOMAIN/s: Terpene synthase, metal-binding domain (InterPro:IPR005630), Terpenoid synthase (InterPro:IPR008949), Terpenoid cylases/protein prenyltransferase alpha-alpha toroid (InterPro…
16005	AT3G18670	335.074	221.556	1.51237	0.0456522	Ankyrin repeat family protein; CONTAINS InterPro DOMAIN/s: Ankyrin repeat-containing domain (InterPro:IPR020683), Ankyrin repeat (InterPro:IPR002110); BEST Arabidopsis thaliana protein match is: Ankyrin repeat family protein (TAIR:AT5G04700.1); Has 4772 Blast hits to 3121 proteins in 218 species: Archae - 7; Bacteria - 222; Metazoa - 2187; Fungi - 197; Plants - 1396; Viruses - 2; Other Eukaryotes…
27834	AT5G19550	13125.4	8678.79	1.51236	3.26e-12	aspartate aminotransferase 2 (ASP2); FUNCTIONS IN: L-aspartate:2-oxoglutarate aminotransferase activity, copper ion binding; INVOLVED IN: nitrogen compound metabolic process; LOCATED IN: cytosol, cell wall, plasma membrane; EXPRESSED IN: 26 plant structures; EXPRESSED DURING: 14 growth stages; CONTAINS InterPro DOMAIN/s: Aminotransferase, class I/classII (InterPro:IPR004839), Pyridoxal phosphate-…
11608	AT2G27840	6069.07	4013.95	1.512	2.46e-10	HDT4; FUNCTIONS IN: histone deacetylase activity; INVOLVED IN: production of siRNA involved in RNA interference; LOCATED IN: nucleolus; EXPRESSED IN: 22 plant structures; EXPRESSED DURING: 13 growth stages; BEST Arabidopsis thaliana protein match is: histone deacetylase 3 (TAIR:AT3G44750.2); Has 818 Blast hits to 747 proteins in 183 species: Archae - 0; Bacteria - 171; Metazoa - 199; Fungi - 55; …
15043	AT3G10680	620.704	410.602	1.51169	0.00176523	HSP20-like chaperones superfamily protein; CONTAINS InterPro DOMAIN/s: Heat shock protein Hsp20 (InterPro:IPR002068), HSP20-like chaperone (InterPro:IPR008978); BEST Arabidopsis thaliana protein match is: HSP20-like chaperones superfamily protein (TAIR:AT5G04890.1); Has 10151 Blast hits to 7022 proteins in 776 species: Archae - 41; Bacteria - 1142; Metazoa - 3661; Fungi - 700; Plants - 785; Virus…
19021	AT3G49120	11156.8	7381.22	1.51152	7.06e-12	peroxidase CB (PRXCB); FUNCTIONS IN: peroxidase activity; INVOLVED IN: oxygen and reactive oxygen species metabolic process, response to light stimulus, defense response to bacterium, defense response to fungus, unidimensional cell growth; LOCATED IN: apoplast, cell wall, plasma membrane, vacuole, plant-type cell wall; EXPRESSED IN: stem, root, guard cell, cultured cell, leaf; EXPRESSED DURING: s…
10625	AT2G19640	1355.77	897.027	1.51141	0.00553247	ASH1-related protein 2 (ASHR2); CONTAINS InterPro DOMAIN/s: SET domain (InterPro:IPR001214); BEST Arabidopsis thaliana protein match is: SET domain protein 38 (TAIR:AT5G06620.1); Has 1728 Blast hits to 1706 proteins in 212 species: Archae - 0; Bacteria - 0; Metazoa - 745; Fungi - 362; Plants - 323; Viruses - 3; Other Eukaryotes - 295 (source: NCBI BLink).
18836	AT3G47540	878.686	581.639	1.51071	0.000258926	Chitinase family protein; FUNCTIONS IN: chitinase activity; INVOLVED IN: carbohydrate metabolic process, cell wall macromolecule catabolic process; LOCATED IN: endomembrane system; EXPRESSED IN: 22 plant structures; EXPRESSED DURING: 13 growth stages; CONTAINS InterPro DOMAIN/s: Glycoside hydrolase, family 19 (InterPro:IPR016283), Glycoside hydrolase, family 19, catalytic (InterPro:IPR000726); BE…
20109	AT3G58660	8731.26	5782.65	1.5099	2.73e-07	Ribosomal protein L1p/L10e family; FUNCTIONS IN: structural constituent of ribosome, RNA binding; INVOLVED IN: translation, RNA processing; LOCATED IN: nucleolus, membrane; EXPRESSED IN: 22 plant structures; EXPRESSED DURING: 13 growth stages; CONTAINS InterPro DOMAIN/s: Ribosomal protein L1 (InterPro:IPR002143), Ribosomal protein L1, 2-layer alpha/beta-sandwich (InterPro:IPR016094); BEST Arabido…
4986	AT1G49870	2225.77	1475.19	1.5088	8.61e-05	unknown protein; LOCATED IN: chloroplast; EXPRESSED IN: 10 plant structures; EXPRESSED DURING: F mature embryo stage, petal differentiation and expansion stage, E expanded cotyledon stage, D bilateral stage; Has 6518 Blast hits to 5022 proteins in 522 species: Archae - 49; Bacteria - 635; Metazoa - 3264; Fungi - 379; Plants - 242; Viruses - 9; Other Eukaryotes - 1940 (source: NCBI BLink).
2037	AT1G18800	3609.11	2392.54	1.50849	0.000506966	NAP1-related protein 2 (NRP2); FUNCTIONS IN: chromatin binding, histone binding, DNA binding; INVOLVED IN: cell proliferation, cell differentiation, nucleosome assembly, lateral root formation; LOCATED IN: nucleus, cytoplasm; EXPRESSED IN: 24 plant structures; EXPRESSED DURING: 14 growth stages; CONTAINS InterPro DOMAIN/s: Nucleosome assembly protein (NAP) (InterPro:IPR002164); BEST Arabidopsis t…
1247	AT1G11840	46936.5	31134.8	1.50753	3.44e-13	glyoxalase I homolog (GLX1); FUNCTIONS IN: lactoylglutathione lyase activity, metal ion binding; INVOLVED IN: response to cadmium ion, carbohydrate metabolic process; LOCATED IN: peroxisome, plasma membrane, vacuole, chloroplast envelope; EXPRESSED IN: 27 plant structures; EXPRESSED DURING: 14 growth stages; CONTAINS InterPro DOMAIN/s: Glyoxalase I (InterPro:IPR004361), Glyoxalase I, conserved si…
30975	AT5G47060	2648.07	1758.8	1.50561	1.68e-06	Protein of unknown function (DUF581); CONTAINS InterPro DOMAIN/s: Protein of unknown function DUF581 (InterPro:IPR007650); BEST Arabidopsis thaliana protein match is: Protein of unknown function (DUF581) (TAIR:AT4G17670.1); Has 1807 Blast hits to 1807 proteins in 277 species: Archae - 0; Bacteria - 0; Metazoa - 736; Fungi - 347; Plants - 385; Viruses - 0; Other Eukaryotes - 339 (source: NCBI BLin…
24603	AT4G29400	266.391	176.94	1.50555	0.0487418	Protein of unknown function (DUF3531); CONTAINS InterPro DOMAIN/s: Protein of unknown function DUF3531 (InterPro:IPR021920); BEST Arabidopsis thaliana protein match is: Protein of unknown function (DUF3531) (TAIR:AT5G08400.2); Has 315 Blast hits to 315 proteins in 83 species: Archae - 0; Bacteria - 120; Metazoa - 0; Fungi - 0; Plants - 69; Viruses - 0; Other Eukaryotes - 126 (source: NCBI BLink).
28009	AT5G21140	484.829	322.208	1.50471	0.0376638	embryo defective 1379 (emb1379); CONTAINS InterPro DOMAIN/s: Nse1 non-SMC component of SMC5-6 complex (InterPro:IPR011513), Zinc finger, RING-like (InterPro:IPR014857); Has 255 Blast hits to 254 proteins in 123 species: Archae - 0; Bacteria - 0; Metazoa - 91; Fungi - 105; Plants - 49; Viruses - 0; Other Eukaryotes - 10 (source: NCBI BLink).
23166	AT4G17260	3457.03	2297.8	1.50449	1.44e-08	Lactate/malate dehydrogenase family protein; FUNCTIONS IN: in 6 functions; INVOLVED IN: response to salt stress, response to abscisic acid stimulus; LOCATED IN: plasma membrane; EXPRESSED IN: 24 plant structures; EXPRESSED DURING: 13 growth stages; CONTAINS InterPro DOMAIN/s: L-lactate dehydrogenase (InterPro:IPR011304), Lactate/malate dehydrogenase, C-terminal (InterPro:IPR022383), NAD(P)-bindin…
18923	AT3G48250	799.29	531.501	1.50384	0.000449742	Pentatricopeptide repeat (PPR) superfamily protein; INVOLVED IN: biological_process unknown; LOCATED IN: chloroplast; EXPRESSED IN: 21 plant structures; EXPRESSED DURING: 12 growth stages; CONTAINS InterPro DOMAIN/s: Pentatricopeptide repeat (InterPro:IPR002885); BEST Arabidopsis thaliana protein match is: Pentatricopeptide repeat (PPR) superfamily protein (TAIR:AT3G02490.1); Has 21230 Blast hits…
5717	AT1G56120	1207.44	803.399	1.50292	3.75e-05	Leucine-rich repeat transmembrane protein kinase; FUNCTIONS IN: kinase activity; INVOLVED IN: protein amino acid phosphorylation; CONTAINS InterPro DOMAIN/s: Protein kinase, ATP binding site (InterPro:IPR017441), Serine/threonine-protein kinase domain (InterPro:IPR002290), Leucine-rich repeat (InterPro:IPR001611), Serine-threonine/tyrosine-protein kinase (InterPro:IPR001245), Protein kinase-like …
25872	AT5G01410	6363.02	4240.88	1.5004	4.08e-10	REDUCED SUGAR RESPONSE 4 (RSR4); FUNCTIONS IN: protein homodimerization activity, protein heterodimerization activity; INVOLVED IN: in 12 processes; LOCATED IN: cytosol, endomembrane system, plasma membrane; EXPRESSED IN: 26 plant structures; EXPRESSED DURING: 15 growth stages; CONTAINS InterPro DOMAIN/s: Vitamin B6 biosynthesis protein (InterPro:IPR001852), Ribulose-phosphate binding barrel (Int…
5336	AT1G52930	4540.63	3026.93	1.50008	5.47e-09	Ribosomal RNA processing Brix domain protein; CONTAINS InterPro DOMAIN/s: Brix domain (InterPro:IPR007109); BEST Arabidopsis thaliana protein match is: Ribosomal RNA processing Brix domain protein (TAIR:AT3G15460.1); Has 418 Blast hits to 416 proteins in 206 species: Archae - 0; Bacteria - 0; Metazoa - 126; Fungi - 137; Plants - 66; Viruses - 0; Other Eukaryotes - 89 (source: NCBI BLink).
19737	AT3G55290	330.991	496.552	0.666579	0.00747018	NAD(P)-binding Rossmann-fold superfamily protein; FUNCTIONS IN: oxidoreductase activity, binding, catalytic activity; INVOLVED IN: oxidation reduction, metabolic process; LOCATED IN: peroxisome; EXPRESSED IN: leaf; CONTAINS InterPro DOMAIN/s: Short-chain dehydrogenase/reductase, conserved site (InterPro:IPR020904), NAD(P)-binding domain (InterPro:IPR016040), Glucose/ribitol dehydrogenase (InterPr…
30301	AT5G41700	9784.47	14682.3	0.666415	2.79e-06	ubiquitin conjugating enzyme 8 (UBC8); CONTAINS InterPro DOMAIN/s: Ubiquitin-conjugating enzyme/RWD-like (InterPro:IPR016135), Ubiquitin-conjugating enzyme, E2 (InterPro:IPR000608); BEST Arabidopsis thaliana protein match is: ubiquitin-conjugating enzyme 28 (TAIR:AT1G64230.2); Has 10659 Blast hits to 10620 proteins in 402 species: Archae - 0; Bacteria - 4; Metazoa - 4622; Fungi - 2335; Plants - 1…
15049	AT3G10740	4272.38	6413.73	0.666131	3.73e-10	alpha-L-arabinofuranosidase 1 (ASD1); FUNCTIONS IN: hydrolase activity, acting on glycosyl bonds, xylan 1,4-beta-xylosidase activity, alpha-N-arabinofuranosidase activity; INVOLVED IN: xylan catabolic process; LOCATED IN: apoplast, vacuole, plant-type cell wall; EXPRESSED IN: 23 plant structures; EXPRESSED DURING: 13 growth stages; CONTAINS InterPro DOMAIN/s: Alpha-L-arabinofuranosidase, C-termin…
28124	AT5G22860	244.105	366.466	0.666106	0.0221167	Serine carboxypeptidase S28 family protein; FUNCTIONS IN: serine-type peptidase activity, peptidase activity; INVOLVED IN: proteolysis; LOCATED IN: endomembrane system; EXPRESSED IN: 22 plant structures; EXPRESSED DURING: 13 growth stages; CONTAINS InterPro DOMAIN/s: Peptidase S28 (InterPro:IPR008758); BEST Arabidopsis thaliana protein match is: alpha/beta-Hydrolases superfamily protein (TAIR:AT2…
31720	AT5G53500	431.588	648.013	0.666018	0.00309714	Transducin/WD40 repeat-like superfamily protein; CONTAINS InterPro DOMAIN/s: WD40 repeat 2 (InterPro:IPR019782), WD40 repeat-like-containing domain (InterPro:IPR011046), WD40-repeat-containing domain (InterPro:IPR017986), WD40/YVTN repeat-like-containing domain (InterPro:IPR015943), WD40 repeat (InterPro:IPR001680), WD40 repeat, subgroup (InterPro:IPR019781), G-protein beta WD-40 repeat, region (…
10793	AT2G20960	889.6	1335.71	0.666011	0.000157739	pEARLI4; CONTAINS InterPro DOMAIN/s: Phospholipase-like, arabidopsis (InterPro:IPR007942); BEST Arabidopsis thaliana protein match is: Arabidopsis phospholipase-like protein (PEARLI 4) family (TAIR:AT4G38560.1); Has 15842 Blast hits to 10281 proteins in 873 species: Archae - 33; Bacteria - 1976; Metazoa - 6640; Fungi - 3309; Plants - 1166; Viruses - 359; Other Eukaryotes - 2359 (source: NCBI BLin…
16559	AT3G23175	766.79	1152.02	0.665603	6.76e-05	HR-like lesion-inducing protein-related; FUNCTIONS IN: molecular_function unknown; INVOLVED IN: biological_process unknown; LOCATED IN: endoplasmic reticulum; EXPRESSED IN: callus; CONTAINS InterPro DOMAIN/s: HR-like lesion-inducer (InterPro:IPR008637); BEST Arabidopsis thaliana protein match is: HR-like lesion-inducing protein-related (TAIR:AT1G04340.1); Has 109 Blast hits to 109 proteins in 17 …
26467	AT5G06670	410.698	617.122	0.665504	0.00219699	P-loop containing nucleoside triphosphate hydrolases superfamily protein; FUNCTIONS IN: microtubule motor activity, ATP binding; INVOLVED IN: microtubule-based movement; LOCATED IN: chloroplast; EXPRESSED IN: 14 plant structures; EXPRESSED DURING: 7 growth stages; CONTAINS InterPro DOMAIN/s: Kinesin, motor region, conserved site (InterPro:IPR019821), Kinesin, motor domain (InterPro:IPR001752); BE…
13444	AT2G43610	13288	19972.2	0.665325	2.75e-12	Chitinase family protein; FUNCTIONS IN: chitin binding, chitinase activity; INVOLVED IN: carbohydrate metabolic process, cell wall macromolecule catabolic process; LOCATED IN: plasma membrane; EXPRESSED IN: 15 plant structures; EXPRESSED DURING: 7 growth stages; CONTAINS InterPro DOMAIN/s: Chitin-binding, type 1, conserved site (InterPro:IPR018371), Glycoside hydrolase, family 19 (InterPro:IPR016…
5205	AT1G51850	766.567	1152.31	0.665244	4.06e-05	Leucine-rich repeat protein kinase family protein; FUNCTIONS IN: kinase activity; INVOLVED IN: protein amino acid phosphorylation; LOCATED IN: plasma membrane; EXPRESSED IN: root; CONTAINS InterPro DOMAIN/s: Protein kinase, ATP binding site (InterPro:IPR017441), Serine/threonine-protein kinase domain (InterPro:IPR002290), Leucine-rich repeat (InterPro:IPR001611), Serine/threonine-protein kinase-l…
16960	AT3G26520	18692.5	28107.9	0.665026	0.00116433	tonoplast intrinsic protein 2 (TIP2); FUNCTIONS IN: water channel activity; INVOLVED IN: response to salt stress, transport, defense response to bacterium, hydrogen peroxide transmembrane transport, water homeostasis; LOCATED IN: in 6 components; EXPRESSED IN: 25 plant structures; EXPRESSED DURING: 14 growth stages; CONTAINS InterPro DOMAIN/s: Major intrinsic protein, conserved site (InterPro:IPR…
7113	AT1G68940	251.297	377.998	0.664811	0.0357557	Armadillo/beta-catenin-like repeat family protein; FUNCTIONS IN: ubiquitin-protein ligase activity, binding; INVOLVED IN: protein ubiquitination; LOCATED IN: ubiquitin ligase complex; EXPRESSED IN: root; CONTAINS InterPro DOMAIN/s: U box domain (InterPro:IPR003613), Armadillo-like helical (InterPro:IPR011989), Armadillo (InterPro:IPR000225), Armadillo-type fold (InterPro:IPR016024); BEST Arabidop…
23	AT1G01190	1916.56	2883.69	0.664618	2.08e-05	cytochrome P450, family 78, subfamily A, polypeptide 8 (CYP78A8); FUNCTIONS IN: electron carrier activity, monooxygenase activity, iron ion binding, oxygen binding, heme binding; INVOLVED IN: oxidation reduction; LOCATED IN: endomembrane system; EXPRESSED IN: 6 plant structures; EXPRESSED DURING: LP.10 ten leaves visible, LP.02 two leaves visible, LP.12 twelve leaves visible; CONTAINS InterPro DO…
13353	AT2G42850	252.39	380.147	0.663927	0.0158338	cytochrome P450, family 718 (CYP718); FUNCTIONS IN: electron carrier activity, monooxygenase activity, iron ion binding, oxygen binding, heme binding; INVOLVED IN: oxidation reduction; LOCATED IN: endomembrane system; CONTAINS InterPro DOMAIN/s: Cytochrome P450 (InterPro:IPR001128), Cytochrome P450, E-class, group I (InterPro:IPR002401), Cytochrome P450, conserved site (InterPro:IPR017972); BEST …
18857	AT3G47730	2680.78	4040.4	0.663493	4.64e-09	ATP-binding cassette A2 (ABCA2); FUNCTIONS IN: ATPase activity, coupled to transmembrane movement of substances, transporter activity; INVOLVED IN: response to cyclopentenone; LOCATED IN: mitochondrion; EXPRESSED IN: 24 plant structures; EXPRESSED DURING: 15 growth stages; CONTAINS InterPro DOMAIN/s: ATPase, AAA+ type, core (InterPro:IPR003593), ABC transporter-like (InterPro:IPR003439), ABC tran…
23460	AT4G19660	702.796	1059.68	0.663216	0.000101877	NPR1-like protein 4 (NPR4); CONTAINS InterPro DOMAIN/s: BTB/POZ (InterPro:IPR013069), NPR1/NIM1 like, C-terminal (InterPro:IPR021094), BTB/POZ fold (InterPro:IPR011333), Ankyrin repeat-containing domain (InterPro:IPR020683), BTB/POZ-like (InterPro:IPR000210), Ankyrin repeat (InterPro:IPR002110); BEST Arabidopsis thaliana protein match is: NPR1-like protein 3 (TAIR:AT5G45110.1); Has 1751 Blast hit…
24979	AT4G32650	765.353	1155.94	0.662104	3.14e-05	potassium channel in Arabidopsis thaliana 3 (KAT3); CONTAINS InterPro DOMAIN/s: Cyclic nucleotide-binding (InterPro:IPR000595), Potassium channel, voltage-dependent, EAG/ELK/ERG (InterPro:IPR003938), Cyclic nucleotide-binding-like (InterPro:IPR018490), Ion transport (InterPro:IPR005821), RmlC-like jelly roll fold (InterPro:IPR014710), Protein of unknown function DUF3354 (InterPro:IPR021789); BEST…
11220	AT2G24610	792.086	1196.34	0.662091	3.8e-05	cyclic nucleotide-gated channel 14 (CNGC14); FUNCTIONS IN: ion channel activity, cyclic nucleotide binding, calmodulin binding; INVOLVED IN: potassium ion transport, ion transport, transmembrane transport; LOCATED IN: membrane; EXPRESSED IN: 9 plant structures; EXPRESSED DURING: 6 growth stages; CONTAINS InterPro DOMAIN/s: Cyclic nucleotide-binding (InterPro:IPR000595), Potassium channel, voltage…
33161	AT5G66170	2806.38	4239.3	0.661992	2.6e-09	sulfurtransferase 18 (STR18); CONTAINS InterPro DOMAIN/s: Rhodanese-like (InterPro:IPR001763); BEST Arabidopsis thaliana protein match is: Rhodanese/Cell cycle control phosphatase superfamily protein (TAIR:AT2G17850.1); Has 200 Blast hits to 200 proteins in 47 species: Archae - 2; Bacteria - 43; Metazoa - 0; Fungi - 0; Plants - 144; Viruses - 0; Other Eukaryotes - 11 (source: NCBI BLink).
14440	AT3G05150	595.769	900.352	0.661707	0.000176001	Major facilitator superfamily protein; FUNCTIONS IN: carbohydrate transmembrane transporter activity, sugar:hydrogen symporter activity; INVOLVED IN: transport, transmembrane transport; LOCATED IN: nucleus, membrane; EXPRESSED IN: 12 plant structures; EXPRESSED DURING: L mature pollen stage, M germinated pollen stage, 4 anthesis, petal differentiation and expansion stage; CONTAINS InterPro DOMAIN…
14609	AT3G06460	583.208	881.602	0.661532	0.000281075	GNS1/SUR4 membrane protein family; FUNCTIONS IN: molecular_function unknown; INVOLVED IN: biological_process unknown; LOCATED IN: integral to membrane; EXPRESSED IN: root; CONTAINS InterPro DOMAIN/s: GNS1/SUR4 membrane protein (InterPro:IPR002076); BEST Arabidopsis thaliana protein match is: GNS1/SUR4 membrane protein family (TAIR:AT3G06470.1); Has 2223 Blast hits to 2217 proteins in 255 species:…
28140	AT5G23010	2638.86	3990.44	0.661295	3.44e-09	methylthioalkylmalate synthase 1 (MAM1); FUNCTIONS IN: 2-(2'-methylthio)ethylmalate synthase activity; INVOLVED IN: glucosinolate biosynthetic process; LOCATED IN: chloroplast; EXPRESSED IN: 17 plant structures; EXPRESSED DURING: 9 growth stages; CONTAINS InterPro DOMAIN/s: Aldolase-type TIM barrel (InterPro:IPR013785), Alpha-isopropylmalate/homocitrate synthase, conserved site (InterPro:IPR00203…
25697	AT4G39090	13979.9	21148.5	0.661034	3.86e-10	RESPONSIVE TO DEHYDRATION 19 (RD19); CONTAINS InterPro DOMAIN/s: Peptidase C1A, papain (InterPro:IPR013128), Proteinase inhibitor I29, cathepsin propeptide (InterPro:IPR013201), Peptidase C1A, papain C-terminal (InterPro:IPR000668), Peptidase, cysteine peptidase active site (InterPro:IPR000169); BEST Arabidopsis thaliana protein match is: Papain family cysteine protease (TAIR:AT2G21430.1); Has 30…
15542	AT3G14690	501.683	759.848	0.660241	0.01677	cytochrome P450, family 72, subfamily A, polypeptide 15 (CYP72A15); FUNCTIONS IN: electron carrier activity, monooxygenase activity, iron ion binding, oxygen binding, heme binding; INVOLVED IN: response to cyclopentenone; LOCATED IN: endomembrane system; EXPRESSED IN: 22 plant structures; EXPRESSED DURING: 13 growth stages; CONTAINS InterPro DOMAIN/s: Cytochrome P450 (InterPro:IPR001128), Cytochr…
8309	AT1G79840	483.276	732.012	0.660202	0.00604078	GLABRA 2 (GL2); CONTAINS InterPro DOMAIN/s: Homeobox, conserved site (InterPro:IPR017970), Homeobox (InterPro:IPR001356), Homeodomain-like (InterPro:IPR009057), Lipid-binding START (InterPro:IPR002913), Homeodomain-related (InterPro:IPR012287); BEST Arabidopsis thaliana protein match is: Homeobox-leucine zipper family protein / lipid-binding START domain-containing protein (TAIR:AT4G21750.2); Has…
30413	AT5G42590	1591.17	2412.17	0.659642	1.72e-07	cytochrome P450, family 71, subfamily A, polypeptide 16 (CYP71A16); FUNCTIONS IN: electron carrier activity, monooxygenase activity, iron ion binding, oxygen binding, heme binding; INVOLVED IN: oxidation reduction; LOCATED IN: chloroplast; EXPRESSED IN: root, cultured cell; CONTAINS InterPro DOMAIN/s: Cytochrome P450 (InterPro:IPR001128), Cytochrome P450, conserved site (InterPro:IPR017972), Cyto…
6073	AT1G60140	1501.67	2276.68	0.659587	1.9e-07	trehalose phosphate synthase (TPS10); FUNCTIONS IN: transferase activity, transferring glycosyl groups, trehalose-phosphatase activity; INVOLVED IN: trehalose biosynthetic process, metabolic process; LOCATED IN: cellular_component unknown; EXPRESSED IN: 25 plant structures; EXPRESSED DURING: 13 growth stages; CONTAINS InterPro DOMAIN/s: HAD-superfamily hydrolase, subfamily IIB (InterPro:IPR006379…
5939	AT1G58190	301.652	457.347	0.659569	0.00653906	receptor like protein 9 (RLP9); INVOLVED IN: signal transduction; LOCATED IN: endomembrane system; CONTAINS InterPro DOMAIN/s: Leucine-rich repeat, typical subtype (InterPro:IPR003591), Leucine-rich repeat-containing N-terminal domain, type 2 (InterPro:IPR013210), Leucine-rich repeat (InterPro:IPR001611); BEST Arabidopsis thaliana protein match is: receptor like protein 56 (TAIR:AT5G49290.1); Has…
27360	AT5G15410	408.221	619.261	0.659206	0.00124375	DEFENSE NO DEATH 1 (DND1); CONTAINS InterPro DOMAIN/s: Cyclic nucleotide-binding (InterPro:IPR000595), Cyclic nucleotide-binding-like (InterPro:IPR018490), RmlC-like jelly roll fold (InterPro:IPR014710); BEST Arabidopsis thaliana protein match is: cyclic nucleotide-gated cation channel 4 (TAIR:AT5G54250.2); Has 3052 Blast hits to 2968 proteins in 270 species: Archae - 0; Bacteria - 113; Metazoa -…
22471	AT4G12010	514.628	780.979	0.658953	0.000456515	Disease resistance protein (TIR-NBS-LRR class) family; FUNCTIONS IN: transmembrane receptor activity, ATP binding; INVOLVED IN: signal transduction, apoptosis, defense response, innate immune response; LOCATED IN: intrinsic to membrane; EXPRESSED IN: 22 plant structures; EXPRESSED DURING: 13 growth stages; CONTAINS InterPro DOMAIN/s: NB-ARC (InterPro:IPR002182), Leucine-rich repeat (InterPro:IPR0…
5704	AT1G56010	647.659	983.005	0.658857	0.000117796	NAC domain containing protein 1 (NAC1); CONTAINS InterPro DOMAIN/s: No apical meristem (NAM) protein (InterPro:IPR003441); BEST Arabidopsis thaliana protein match is: NAC (No Apical Meristem) domain transcriptional regulator superfamily protein (TAIR:AT3G12977.1); Has 2736 Blast hits to 2731 proteins in 75 species: Archae - 0; Bacteria - 0; Metazoa - 0; Fungi - 0; Plants - 2736; Viruses - 0; Othe…
15223	AT3G12240	320.972	487.316	0.658654	0.0044009	serine carboxypeptidase-like 15 (SCPL15); FUNCTIONS IN: serine-type carboxypeptidase activity; INVOLVED IN: proteolysis; LOCATED IN: endomembrane system; CONTAINS InterPro DOMAIN/s: Peptidase S10, serine carboxypeptidase (InterPro:IPR001563); BEST Arabidopsis thaliana protein match is: serine carboxypeptidase-like 14 (TAIR:AT3G12230.1); Has 3798 Blast hits to 3708 proteins in 428 species: Archae …
20509	AT3G62040	5037.24	7648.29	0.658609	1.41e-10	Haloacid dehalogenase-like hydrolase (HAD) superfamily protein; FUNCTIONS IN: hydrolase activity; EXPRESSED IN: 13 plant structures; EXPRESSED DURING: LP.04 four leaves visible, 4 anthesis, petal differentiation and expansion stage; CONTAINS InterPro DOMAIN/s: Pyrimidine 5-nucleotidase (InterPro:IPR010237), HAD-superfamily hydrolase, subfamily IA, variant 3 (InterPro:IPR006402); BEST Arabidopsis …
1696	AT1G15740	1275.1	1936.07	0.658599	6.8e-07	Leucine-rich repeat family protein; BEST Arabidopsis thaliana protein match is: Leucine-rich repeat (LRR) family protein (TAIR:AT4G23840.1); Has 38052 Blast hits to 19856 proteins in 856 species: Archae - 6; Bacteria - 8624; Metazoa - 11681; Fungi - 680; Plants - 12072; Viruses - 79; Other Eukaryotes - 4910 (source: NCBI BLink).
19457	AT3G52790	234.305	355.92	0.658307	0.0210337	peptidoglycan-binding LysM domain-containing protein; FUNCTIONS IN: molecular_function unknown; INVOLVED IN: cell wall macromolecule catabolic process; LOCATED IN: endomembrane system; CONTAINS InterPro DOMAIN/s: Peptidoglycan-binding lysin domain (InterPro:IPR018392); BEST Arabidopsis thaliana protein match is: peptidoglycan-binding LysM domain-containing protein (TAIR:AT4G25433.1); Has 63 Blast…
26429	AT5G06300	376.996	572.797	0.658167	0.0316509	Putative lysine decarboxylase family protein; CONTAINS InterPro DOMAIN/s: Conserved hypothetical protein CHP00730 (InterPro:IPR005269); BEST Arabidopsis thaliana protein match is: lysine decarboxylase family protein (TAIR:AT2G37210.1); Has 5281 Blast hits to 5279 proteins in 1570 species: Archae - 23; Bacteria - 3686; Metazoa - 10; Fungi - 132; Plants - 400; Viruses - 0; Other Eukaryotes - 1030 (…
14024	AT3G01513	312.547	474.95	0.658064	0.0348831	unknown protein; CONTAINS InterPro DOMAIN/s: Protein of unknown function DUF1645 (InterPro:IPR012442); BEST Arabidopsis thaliana protein match is: unknown protein (TAIR:AT5G14730.1); Has 69 Blast hits to 69 proteins in 9 species: Archae - 0; Bacteria - 0; Metazoa - 0; Fungi - 0; Plants - 69; Viruses - 0; Other Eukaryotes - 0 (source: NCBI BLink).
24181	AT4G25835	299.134	454.723	0.657839	0.00587857	P-loop containing nucleoside triphosphate hydrolases superfamily protein; FUNCTIONS IN: nucleoside-triphosphatase activity, ATPase activity, nucleotide binding, ATP binding; INVOLVED IN: biological_process unknown; LOCATED IN: endomembrane system; EXPRESSED IN: 20 plant structures; EXPRESSED DURING: 12 growth stages; CONTAINS InterPro DOMAIN/s: ATPase, AAA-type, core (InterPro:IPR003959), ATPase,…
18863	AT3G47790	291.543	443.522	0.657336	0.0083703	ABC2 homolog 7 (ATH7); FUNCTIONS IN: ATPase activity, coupled to transmembrane movement of substances, transporter activity; INVOLVED IN: N-terminal protein myristoylation; CONTAINS InterPro DOMAIN/s: ATPase, AAA+ type, core (InterPro:IPR003593), ABC transporter-like (InterPro:IPR003439), ABC transporter, conserved site (InterPro:IPR017871); BEST Arabidopsis thaliana protein match is: ABC2 homolo…
32498	AT5G60280	315.549	480.295	0.65699	0.00428843	Concanavalin A-like lectin protein kinase family protein; FUNCTIONS IN: kinase activity; INVOLVED IN: protein amino acid phosphorylation; LOCATED IN: endomembrane system; EXPRESSED IN: root; CONTAINS InterPro DOMAIN/s: Legume lectin, beta chain (InterPro:IPR001220), Protein kinase, ATP binding site (InterPro:IPR017441), Serine/threonine-protein kinase-like domain (InterPro:IPR017442), Concanavali…
14245	AT3G03500	584.027	889.224	0.656782	0.000162653	TatD related DNase; FUNCTIONS IN: endodeoxyribonuclease activity, producing 5'-phosphomonoesters, deoxyribonuclease activity; INVOLVED IN: biological_process unknown; LOCATED IN: endomembrane system; CONTAINS InterPro DOMAIN/s: Deoxyribonuclease, TatD Mg-dependent (InterPro:IPR012278), Deoxyribonuclease, TatD (InterPro:IPR015992), Deoxyribonuclease, TatD-related, conserved site (InterPro:IPR01822…
2081	AT1G19190	244.188	371.835	0.656709	0.0170788	alpha/beta-Hydrolases superfamily protein; FUNCTIONS IN: hydrolase activity; INVOLVED IN: metabolic process; LOCATED IN: cellular_component unknown; EXPRESSED IN: inflorescence meristem, root, flower; EXPRESSED DURING: petal differentiation and expansion stage; CONTAINS InterPro DOMAIN/s: Lipase, GDXG, active site (InterPro:IPR002168), Alpha/beta hydrolase fold-3 (InterPro:IPR013094); BEST Arabid…
24722	AT4G30490	1014.88	1546.15	0.656391	3.75e-06	AFG1-like ATPase family protein; FUNCTIONS IN: ATPase activity, ATP binding; INVOLVED IN: biological_process unknown; EXPRESSED IN: 23 plant structures; EXPRESSED DURING: 15 growth stages; CONTAINS InterPro DOMAIN/s: ATPase, AFG1-like (InterPro:IPR005654); BEST Arabidopsis thaliana protein match is: AFG1-like ATPase family protein (TAIR:AT4G28070.2); Has 30201 Blast hits to 17322 proteins in 780 …
1471	AT1G13750	439.733	669.965	0.656351	0.00857544	Purple acid phosphatases superfamily protein; FUNCTIONS IN: hydrolase activity, protein serine/threonine phosphatase activity, metal ion binding, acid phosphatase activity; INVOLVED IN: biological_process unknown; LOCATED IN: endomembrane system; EXPRESSED IN: 21 plant structures; EXPRESSED DURING: 13 growth stages; CONTAINS InterPro DOMAIN/s: Purple acid phosphatase, N-terminal (InterPro:IPR0159…
30735	AT5G45070	565.983	862.652	0.656097	0.000152429	phloem protein 2-A8 (PP2-A8); FUNCTIONS IN: carbohydrate binding; INVOLVED IN: signal transduction, defense response, innate immune response; LOCATED IN: intrinsic to membrane; EXPRESSED IN: stem, root; CONTAINS InterPro DOMAIN/s: Toll-Interleukin receptor (InterPro:IPR000157); BEST Arabidopsis thaliana protein match is: phloem protein 2-A6 (TAIR:AT5G45080.1); Has 1773 Blast hits to 1692 proteins…
12965	AT2G39530	907.061	1384.22	0.655288	7.61e-06	Uncharacterised protein family (UPF0497); CONTAINS InterPro DOMAIN/s: Uncharacterised protein family UPF0497, trans-membrane plant (InterPro:IPR006702), Uncharacterised protein family UPF0497, trans-membrane plant subgroup (InterPro:IPR006459); BEST Arabidopsis thaliana protein match is: Uncharacterised protein family (UPF0497) (TAIR:AT2G39518.1); Has 200 Blast hits to 200 proteins in 15 species:…
20126	AT3G58810	310.012	474.196	0.653763	0.00542314	metal tolerance protein A2 (MTPA2); FUNCTIONS IN: efflux transmembrane transporter activity, zinc ion transmembrane transporter activity, inorganic anion transmembrane transporter activity; INVOLVED IN: response to zinc ion, zinc ion transport, detoxification of cobalt ion, detoxification of zinc ion; LOCATED IN: plant-type vacuole membrane, vacuole; EXPRESSED IN: 16 plant structures; EXPRESSED D…
1152	AT1G11100	326.798	500.121	0.653438	0.0154276	SNF2 domain-containing protein / helicase domain-containing protein / zinc finger protein-related; FUNCTIONS IN: helicase activity, DNA binding, zinc ion binding, nucleic acid binding, ATP binding; EXPRESSED IN: 22 plant structures; EXPRESSED DURING: 15 growth stages; CONTAINS InterPro DOMAIN/s: Zinc finger, RING-type, conserved site (InterPro:IPR017907), Zinc finger, RING-type (InterPro:IPR00184…
28318	AT5G24530	391.112	598.698	0.65327	0.00238622	DOWNY MILDEW RESISTANT 6 (DMR6); FUNCTIONS IN: oxidoreductase activity, acting on paired donors, with incorporation or reduction of molecular oxygen, 2-oxoglutarate as one donor, and incorporation of one atom each of oxygen into both donors, oxidoreductase activity; INVOLVED IN: response to fungus, response to bacterium, flavonoid biosynthetic process; LOCATED IN: cellular_component unknown; EXPR…
20931	AT4G01925	171.726	263.166	0.652541	0.0452446	Cysteine/Histidine-rich C1 domain family protein; CONTAINS InterPro DOMAIN/s: DC1 (InterPro:IPR004146), C1-like (InterPro:IPR011424); BEST Arabidopsis thaliana protein match is: Cysteine/Histidine-rich C1 domain family protein (TAIR:AT4G01910.1); Has 30201 Blast hits to 17322 proteins in 780 species: Archae - 12; Bacteria - 1396; Metazoa - 17338; Fungi - 3422; Plants - 5037; Viruses - 0; Other Eu…
12748	AT2G37540	225.505	345.6	0.652503	0.0194891	NAD(P)-binding Rossmann-fold superfamily protein; FUNCTIONS IN: oxidoreductase activity, binding, catalytic activity; INVOLVED IN: pollen tube growth; EXPRESSED IN: 23 plant structures; EXPRESSED DURING: 13 growth stages; CONTAINS InterPro DOMAIN/s: NAD(P)-binding domain (InterPro:IPR016040), Glucose/ribitol dehydrogenase (InterPro:IPR002347), Short-chain dehydrogenase/reductase SDR (InterPro:IPR…
15275	AT3G12710	900.585	1380.35	0.652431	5.34e-06	DNA glycosylase superfamily protein; FUNCTIONS IN: DNA-3-methyladenine glycosylase I activity, catalytic activity; INVOLVED IN: DNA repair, base-excision repair; EXPRESSED IN: 20 plant structures; EXPRESSED DURING: 13 growth stages; CONTAINS InterPro DOMAIN/s: DNA glycosylase (InterPro:IPR011257), Methyladenine glycosylase (InterPro:IPR005019); BEST Arabidopsis thaliana protein match is: DNA glyc…
13355	AT2G42870	365.211	559.893	0.652287	0.00197476	PHY RAPIDLY REGULATED 1 (PAR1); BEST Arabidopsis thaliana protein match is: phy rapidly regulated 2 (TAIR:AT3G58850.1); Has 99 Blast hits to 99 proteins in 11 species: Archae - 0; Bacteria - 0; Metazoa - 0; Fungi - 0; Plants - 99; Viruses - 0; Other Eukaryotes - 0 (source: NCBI BLink).
7792	AT1G75180	530.338	813.749	0.651721	0.000210538	Erythronate-4-phosphate dehydrogenase family protein; BEST Arabidopsis thaliana protein match is: Erythronate-4-phosphate dehydrogenase family protein (TAIR:AT1G19400.2); Has 146 Blast hits to 146 proteins in 19 species: Archae - 0; Bacteria - 0; Metazoa - 0; Fungi - 0; Plants - 146; Viruses - 0; Other Eukaryotes - 0 (source: NCBI BLink).
8216	AT1G78950	154.62	237.327	0.651507	0.0490414	Terpenoid cyclases family protein; CONTAINS InterPro DOMAIN/s: Terpene synthase, conserved site (InterPro:IPR002365), Squalene cyclase (InterPro:IPR018333), Terpenoid cylases/protein prenyltransferase alpha-alpha toroid (InterPro:IPR008930), Prenyltransferase/squalene oxidase (InterPro:IPR001330); BEST Arabidopsis thaliana protein match is: camelliol C synthase 1 (TAIR:AT1G78955.1); Has 2107 Blas…
1945	AT1G17970	496.23	761.958	0.651256	0.000513394	RING/U-box superfamily protein; FUNCTIONS IN: zinc ion binding; EXPRESSED IN: 20 plant structures; EXPRESSED DURING: 13 growth stages; CONTAINS InterPro DOMAIN/s: Zinc finger, RING-type (InterPro:IPR001841), Zinc finger, C3HC4 RING-type (InterPro:IPR018957); BEST Arabidopsis thaliana protein match is: RING/U-box superfamily protein (TAIR:AT1G73760.1); Has 8802 Blast hits to 8789 proteins in 273 s…
26212	AT5G04330	260.186	399.587	0.651137	0.00875107	Cytochrome P450 superfamily protein; FUNCTIONS IN: electron carrier activity, monooxygenase activity, iron ion binding, oxygen binding, heme binding; INVOLVED IN: oxidation reduction; LOCATED IN: endomembrane system; EXPRESSED IN: 10 plant structures; EXPRESSED DURING: 7 growth stages; CONTAINS InterPro DOMAIN/s: Cytochrome P450 (InterPro:IPR001128), Cytochrome P450, E-class, group I (InterPro:IP…
26919	AT5G10970	167.546	257.995	0.649417	0.0364873	C2H2 and C2HC zinc fingers superfamily protein; FUNCTIONS IN: sequence-specific DNA binding transcription factor activity, zinc ion binding, nucleic acid binding; INVOLVED IN: regulation of transcription; LOCATED IN: intracellular; EXPRESSED IN: hypocotyl, root, leaf; EXPRESSED DURING: LP.04 four leaves visible; CONTAINS InterPro DOMAIN/s: Zinc finger, C2H2-like (InterPro:IPR015880), Zinc finger,…
11775	AT2G29330	678.751	1045.35	0.649303	0.000188439	tropinone reductase (TRI); FUNCTIONS IN: oxidoreductase activity, binding, catalytic activity; INVOLVED IN: oxidation reduction, metabolic process; EXPRESSED IN: embryo, hypocotyl, root; EXPRESSED DURING: C globular stage; CONTAINS InterPro DOMAIN/s: NAD(P)-binding domain (InterPro:IPR016040), Glucose/ribitol dehydrogenase (InterPro:IPR002347), Short-chain dehydrogenase/reductase SDR (InterPro:IP…
28597	AT5G27100	428.5	660.394	0.648855	0.017713	glutamate receptor 2.1 (GLR2.1); FUNCTIONS IN: protein binding, intracellular ligand-gated ion channel activity; INVOLVED IN: cellular calcium ion homeostasis, response to light stimulus; LOCATED IN: endomembrane system, membrane; EXPRESSED IN: 7 plant structures; EXPRESSED DURING: L mature pollen stage, M germinated pollen stage, 4 anthesis, 4 leaf senescence stage, petal differentiation and exp…
10375	AT2G17450	419.248	646.439	0.648549	0.000748096	RING-H2 finger A3A (RHA3A); FUNCTIONS IN: zinc ion binding; EXPRESSED IN: 21 plant structures; EXPRESSED DURING: 13 growth stages; CONTAINS InterPro DOMAIN/s: Zinc finger, RING-type (InterPro:IPR001841), Zinc finger, C3HC4 RING-type (InterPro:IPR018957); BEST Arabidopsis thaliana protein match is: RING-H2 finger A3B (TAIR:AT4G35480.1); Has 9845 Blast hits to 9818 proteins in 280 species: Archae -…
30754	AT5G45200	279.949	431.738	0.648425	0.00630649	Disease resistance protein (TIR-NBS-LRR class) family; FUNCTIONS IN: transmembrane receptor activity, ATP binding; INVOLVED IN: signal transduction, apoptosis, defense response, innate immune response; LOCATED IN: intrinsic to membrane; CONTAINS InterPro DOMAIN/s: NB-ARC (InterPro:IPR002182), Leucine-rich repeat, typical subtype (InterPro:IPR003591), Disease resistance protein (InterPro:IPR000767…
23920	AT4G23550	339.54	523.91	0.648087	0.00196778	WRKY29; CONTAINS InterPro DOMAIN/s: DNA-binding WRKY (InterPro:IPR003657); BEST Arabidopsis thaliana protein match is: WRKY family transcription factor (TAIR:AT4G01250.1); Has 3402 Blast hits to 2953 proteins in 188 species: Archae - 0; Bacteria - 0; Metazoa - 0; Fungi - 0; Plants - 3386; Viruses - 2; Other Eukaryotes - 14 (source: NCBI BLink).
28061	AT5G22310	281.207	433.909	0.648078	0.0112966	unknown protein; BEST Arabidopsis thaliana protein match is: unknown protein (TAIR:AT3G11590.1); Has 30201 Blast hits to 17322 proteins in 780 species: Archae - 12; Bacteria - 1396; Metazoa - 17338; Fungi - 3422; Plants - 5037; Viruses - 0; Other Eukaryotes - 2996 (source: NCBI BLink).
22917	AT4G15330	814.15	1256.33	0.64804	9.34e-06	cytochrome P450, family 705, subfamily A, polypeptide 1 (CYP705A1); FUNCTIONS IN: electron carrier activity, monooxygenase activity, iron ion binding, oxygen binding, heme binding; INVOLVED IN: oxidation reduction; LOCATED IN: endomembrane system; EXPRESSED IN: root, seed; EXPRESSED DURING: E expanded cotyledon stage; CONTAINS InterPro DOMAIN/s: Cytochrome P450 (InterPro:IPR001128), Cytochrome P4…
8642	AT2G02780	1059.61	1636.09	0.647649	7.89e-06	Leucine-rich repeat protein kinase family protein; FUNCTIONS IN: protein serine/threonine kinase activity, protein kinase activity, ATP binding; INVOLVED IN: transmembrane receptor protein tyrosine kinase signaling pathway, protein amino acid phosphorylation; LOCATED IN: endomembrane system; EXPRESSED IN: 22 plant structures; EXPRESSED DURING: 13 growth stages; CONTAINS InterPro DOMAIN/s: Protein…
25528	AT4G37520	2217.14	3425.75	0.647198	1.17e-09	Peroxidase superfamily protein; FUNCTIONS IN: protein binding, peroxidase activity; INVOLVED IN: oxidation reduction, response to oxidative stress; LOCATED IN: cytoplasm; CONTAINS InterPro DOMAIN/s: Haem peroxidase (InterPro:IPR010255), Plant peroxidase (InterPro:IPR000823), Peroxidases heam-ligand binding site (InterPro:IPR019793), Haem peroxidase, plant/fungal/bacterial (InterPro:IPR002016); BE…
29717	AT5G36940	624.473	965.346	0.64689	4.81e-05	cationic amino acid transporter 3 (CAT3); FUNCTIONS IN: cationic amino acid transmembrane transporter activity; INVOLVED IN: transport, amino acid transport, N-terminal protein myristoylation, transmembrane transport; LOCATED IN: mitochondrion, membrane; EXPRESSED IN: 22 plant structures; EXPRESSED DURING: 13 growth stages; CONTAINS InterPro DOMAIN/s: Cationic amino acid transporter (InterPro:IPR…
10132	AT2G15390	636.789	984.4	0.64688	4.08e-05	fucosyltransferase 4 (FUT4); FUNCTIONS IN: transferase activity, transferring glycosyl groups, fucosyltransferase activity; INVOLVED IN: cell wall biogenesis; LOCATED IN: endomembrane system, membrane; EXPRESSED IN: 13 plant structures; EXPRESSED DURING: 8 growth stages; CONTAINS InterPro DOMAIN/s: Xyloglucan fucosyltransferase (InterPro:IPR004938); BEST Arabidopsis thaliana protein match is: fuc…
22684	AT4G13620	234.94	363.652	0.646057	0.0140937	Integrase-type DNA-binding superfamily protein; FUNCTIONS IN: DNA binding, sequence-specific DNA binding transcription factor activity; INVOLVED IN: regulation of transcription, DNA-dependent; LOCATED IN: nucleus; CONTAINS InterPro DOMAIN/s: DNA-binding, integrase-type (InterPro:IPR016177), Pathogenesis-related transcriptional factor/ERF, DNA-binding (InterPro:IPR001471); BEST Arabidopsis thalian…
14597	AT3G06380	838.244	1297.6	0.645997	6.08e-06	tubby-like protein 9 (TLP9); CONTAINS InterPro DOMAIN/s: F-box domain, cyclin-like (InterPro:IPR001810), F-box domain, Skp2-like (InterPro:IPR022364), Tubby, C-terminal, conserved site (InterPro:IPR018066), Tubby, C-terminal (InterPro:IPR000007); BEST Arabidopsis thaliana protein match is: tubby like protein 11 (TAIR:AT5G18680.1); Has 949 Blast hits to 946 proteins in 117 species: Archae - 0; Bac…
27894	AT5G20110	311.363	482.005	0.645975	0.00345005	Dynein light chain type 1 family protein; FUNCTIONS IN: microtubule motor activity; INVOLVED IN: microtubule-based process; LOCATED IN: microtubule associated complex; EXPRESSED IN: 19 plant structures; EXPRESSED DURING: 11 growth stages; CONTAINS InterPro DOMAIN/s: Dynein light chain, type 1/2 (InterPro:IPR001372); BEST Arabidopsis thaliana protein match is: Dynein light chain type 1 family prot…
27302	AT5G14880	1160.28	1797.43	0.645522	7.02e-06	Potassium transporter family protein; FUNCTIONS IN: potassium ion transmembrane transporter activity; INVOLVED IN: potassium ion transport; LOCATED IN: membrane; EXPRESSED IN: 22 plant structures; EXPRESSED DURING: 13 growth stages; CONTAINS InterPro DOMAIN/s: Potassium uptake protein, kup (InterPro:IPR018519), K+ potassium transporter (InterPro:IPR003855); BEST Arabidopsis thaliana protein match…
16363	AT3G21680	241.175	374.007	0.64484	0.0104994	unknown protein; FUNCTIONS IN: molecular_function unknown; INVOLVED IN: N-terminal protein myristoylation; LOCATED IN: cellular_component unknown; EXPRESSED IN: root, flower, stamen; EXPRESSED DURING: 4 anthesis, petal differentiation and expansion stage; Has 34 Blast hits to 34 proteins in 7 species: Archae - 0; Bacteria - 0; Metazoa - 0; Fungi - 0; Plants - 34; Viruses - 0; Other Eukaryotes - 0…
1998	AT1G18460	678.132	1051.65	0.644829	2.74e-05	alpha/beta-Hydrolases superfamily protein; FUNCTIONS IN: lipase activity; INVOLVED IN: glycerol biosynthetic process, lipid metabolic process; EXPRESSED IN: 23 plant structures; EXPRESSED DURING: 13 growth stages; CONTAINS InterPro DOMAIN/s: AB-hydrolase-associated lipase region (InterPro:IPR006693); BEST Arabidopsis thaliana protein match is: alpha/beta-Hydrolases superfamily protein (TAIR:AT1G7…
24402	AT4G27710	200.934	311.731	0.644576	0.0170151	cytochrome P450, family 709, subfamily B, polypeptide 3 (CYP709B3); FUNCTIONS IN: electron carrier activity, monooxygenase activity, iron ion binding, oxygen binding, heme binding; INVOLVED IN: oxidation reduction; LOCATED IN: endomembrane system; EXPRESSED IN: 21 plant structures; EXPRESSED DURING: 13 growth stages; CONTAINS InterPro DOMAIN/s: Cytochrome P450 (InterPro:IPR001128), Cytochrome P45…
12442	AT2G35000	323.748	502.389	0.644417	0.00720053	RING/U-box superfamily protein; FUNCTIONS IN: ubiquitin-protein ligase activity, zinc ion binding; INVOLVED IN: defense response to fungus, response to chitin; LOCATED IN: endomembrane system; EXPRESSED IN: sperm cell, hypocotyl, root, stamen; EXPRESSED DURING: 4 anthesis, petal differentiation and expansion stage; CONTAINS InterPro DOMAIN/s: Zinc finger, RING-type (InterPro:IPR001841), Zinc fing…
25363	AT4G36040	1501.82	2330.56	0.644402	3.5e-08	Chaperone DnaJ-domain superfamily protein; FUNCTIONS IN: heat shock protein binding; INVOLVED IN: protein folding, response to stress; LOCATED IN: nucleus; EXPRESSED IN: 24 plant structures; EXPRESSED DURING: 14 growth stages; CONTAINS InterPro DOMAIN/s: Molecular chaperone, heat shock protein, Hsp40, DnaJ (InterPro:IPR015609), Heat shock protein DnaJ, N-terminal (InterPro:IPR001623); BEST Arabid…
32721	AT5G62310	180.894	280.762	0.644295	0.0286738	INCOMPLETE ROOT HAIR ELONGATION (IRE); CONTAINS InterPro DOMAIN/s: Protein kinase, catalytic domain (InterPro:IPR000719), Serine/threonine-protein kinase domain (InterPro:IPR002290), Serine/threonine-protein kinase-like domain (InterPro:IPR017442), AGC-kinase, C-terminal (InterPro:IPR000961), Protein kinase-like domain (InterPro:IPR011009), Serine/threonine-protein kinase, active site (InterPro:I…
27727	AT5G18640	851.185	1321.32	0.644194	3.58e-06	alpha/beta-Hydrolases superfamily protein; FUNCTIONS IN: triglyceride lipase activity; INVOLVED IN: lipid metabolic process; LOCATED IN: endomembrane system; EXPRESSED IN: 24 plant structures; EXPRESSED DURING: 14 growth stages; CONTAINS InterPro DOMAIN/s: Lipase, class 3 (InterPro:IPR002921); BEST Arabidopsis thaliana protein match is: alpha/beta-Hydrolases superfamily protein (TAIR:AT5G18630.2)…
11639	AT2G28110	528.741	820.99	0.644028	0.00011961	FRAGILE FIBER 8 (FRA8); CONTAINS InterPro DOMAIN/s: Exostosin-like (InterPro:IPR004263); BEST Arabidopsis thaliana protein match is: FRA8 homolog (TAIR:AT5G22940.1); Has 35333 Blast hits to 34131 proteins in 2444 species: Archae - 798; Bacteria - 22429; Metazoa - 974; Fungi - 991; Plants - 531; Viruses - 0; Other Eukaryotes - 9610 (source: NCBI BLink).
22532	AT4G12520	5550.74	8624.76	0.643582	0.00208159	Bifunctional inhibitor/lipid-transfer protein/seed storage 2S albumin superfamily protein; FUNCTIONS IN: lipid binding; INVOLVED IN: lipid transport; LOCATED IN: endomembrane system; CONTAINS InterPro DOMAIN/s: Bifunctional inhibitor/plant lipid transfer protein/seed storage (InterPro:IPR016140), Plant lipid transfer protein/seed storage/trypsin-alpha amylase inhibitor (InterPro:IPR003612), Plant…
15539	AT3G14660	1127.01	1751.8	0.643342	2.88e-07	cytochrome P450, family 72, subfamily A, polypeptide 13 (CYP72A13); FUNCTIONS IN: electron carrier activity, monooxygenase activity, iron ion binding, oxygen binding, heme binding; INVOLVED IN: response to cyclopentenone; LOCATED IN: endomembrane system; EXPRESSED IN: 22 plant structures; EXPRESSED DURING: 13 growth stages; CONTAINS InterPro DOMAIN/s: Cytochrome P450 (InterPro:IPR001128), Cytochr…
27223	AT5G14120	771.876	1201.41	0.642477	5.92e-06	Major facilitator superfamily protein; LOCATED IN: plasma membrane, vacuole; EXPRESSED IN: 26 plant structures; EXPRESSED DURING: 15 growth stages; CONTAINS InterPro DOMAIN/s: Nodulin-like (InterPro:IPR010658), Major facilitator superfamily, general substrate transporter (InterPro:IPR016196); BEST Arabidopsis thaliana protein match is: Major facilitator superfamily protein (TAIR:AT3G01930.2); Has…
23634	AT4G21230	220.495	343.291	0.642297	0.0132771	cysteine-rich RLK (RECEPTOR-like protein kinase) 27 (CRK27); FUNCTIONS IN: kinase activity; INVOLVED IN: protein amino acid phosphorylation; LOCATED IN: endomembrane system; EXPRESSED IN: hypocotyl, root; CONTAINS InterPro DOMAIN/s: Protein kinase, ATP binding site (InterPro:IPR017441), Protein kinase, catalytic domain (InterPro:IPR000719), Protein of unknown function DUF26 (InterPro:IPR002902), …
27923	AT5G20380	371.325	578.217	0.642191	0.00142697	phosphate transporter 4;5 (PHT4;5); FUNCTIONS IN: inorganic phosphate transmembrane transporter activity; INVOLVED IN: transmembrane transport; LOCATED IN: plastid, membrane; EXPRESSED IN: 22 plant structures; EXPRESSED DURING: 13 growth stages; CONTAINS InterPro DOMAIN/s: Major facilitator superfamily (InterPro:IPR020846), Major facilitator superfamily MFS-1 (InterPro:IPR011701), Major facilitat…
22952	AT4G15610	1897.44	2954.79	0.642156	7.92e-07	Uncharacterised protein family (UPF0497); CONTAINS InterPro DOMAIN/s: Uncharacterised protein family UPF0497, trans-membrane plant (InterPro:IPR006702), Uncharacterised protein family UPF0497, trans-membrane plant subgroup (InterPro:IPR006459); BEST Arabidopsis thaliana protein match is: Uncharacterised protein family (UPF0497) (TAIR:AT3G06390.1); Has 30201 Blast hits to 17322 proteins in 780 spe…
16904	AT3G26085	178.222	277.541	0.642145	0.0309441	CAAX amino terminal protease family protein; FUNCTIONS IN: molecular_function unknown; INVOLVED IN: proteolysis; LOCATED IN: membrane; EXPRESSED IN: 22 plant structures; EXPRESSED DURING: 13 growth stages; CONTAINS InterPro DOMAIN/s: Abortive infection protein (InterPro:IPR003675); Has 1421 Blast hits to 1421 proteins in 498 species: Archae - 13; Bacteria - 1285; Metazoa - 0; Fungi - 0; Plants - …
5313	AT1G52750	1148.95	1789.45	0.642068	1.99e-07	alpha/beta-Hydrolases superfamily protein; CONTAINS InterPro DOMAIN/s: Epoxide hydrolase-like (InterPro:IPR000639), Alpha/beta hydrolase fold-1 (InterPro:IPR000073); BEST Arabidopsis thaliana protein match is: alpha/beta-Hydrolases superfamily protein (TAIR:AT1G80280.1); Has 5685 Blast hits to 5671 proteins in 1064 species: Archae - 73; Bacteria - 4042; Metazoa - 263; Fungi - 116; Plants - 432; V…
26174	AT5G03995	153.5	239.245	0.641604	0.0398739	unknown protein; FUNCTIONS IN: molecular_function unknown; INVOLVED IN: biological_process unknown; LOCATED IN: cellular_component unknown; Has 30201 Blast hits to 17322 proteins in 780 species: Archae - 12; Bacteria - 1396; Metazoa - 17338; Fungi - 3422; Plants - 5037; Viruses - 0; Other Eukaryotes - 2996 (source: NCBI BLink).
19866	AT3G56410	525	818.264	0.641602	0.00224665	Protein of unknown function (DUF3133); CONTAINS InterPro DOMAIN/s: Protein of unknown function DUF3133 (InterPro:IPR021480); BEST Arabidopsis thaliana protein match is: Protein of unknown function (DUF3133) (TAIR:AT5G05190.1); Has 4900 Blast hits to 3562 proteins in 473 species: Archae - 21; Bacteria - 563; Metazoa - 1503; Fungi - 393; Plants - 371; Viruses - 54; Other Eukaryotes - 1995 (source: …
26255	AT5G04770	657.786	1025.49	0.641437	1.94e-05	cationic amino acid transporter 6 (CAT6); CONTAINS InterPro DOMAIN/s: Cationic amino acid transporter (InterPro:IPR015606), Amino acid/polyamine transporter I (InterPro:IPR002293), Amino acid permease domain (InterPro:IPR004841); BEST Arabidopsis thaliana protein match is: cationic amino acid transporter 7 (TAIR:AT3G10600.1); Has 1807 Blast hits to 1807 proteins in 277 species: Archae - 0; Bacter…
25417	AT4G36570	284.664	444.007	0.641126	0.00580139	RAD-like 3 (RL3); CONTAINS InterPro DOMAIN/s: Molecular chaperone, heat shock protein, Hsp40, DnaJ (InterPro:IPR015609), SANT, DNA-binding (InterPro:IPR001005), Myb, DNA-binding (InterPro:IPR014778), Homeodomain-like (InterPro:IPR009057), SANT, eukarya (InterPro:IPR017884); BEST Arabidopsis thaliana protein match is: RAD-like 6 (TAIR:AT1G75250.1); Has 67 Blast hits to 67 proteins in 12 species: A…
30647	AT5G44410	283.456	442.52	0.64055	0.0145229	FAD-binding Berberine family protein; FUNCTIONS IN: electron carrier activity, oxidoreductase activity, FAD binding, catalytic activity; INVOLVED IN: oxidation reduction; LOCATED IN: endomembrane system; EXPRESSED IN: 22 plant structures; EXPRESSED DURING: 13 growth stages; CONTAINS InterPro DOMAIN/s: FAD-binding, type 2 (InterPro:IPR016166), Oxygen oxidoreductase covalent FAD-binding site (Inter…
23619	AT4G21120	207.487	324.104	0.640186	0.0116366	amino acid transporter 1 (AAT1); FUNCTIONS IN: arginine transmembrane transporter activity, L-lysine transmembrane transporter activity, cationic amino acid transmembrane transporter activity, L-glutamate transmembrane transporter activity; INVOLVED IN: basic amino acid transport, L-arginine import, L-glutamate import; LOCATED IN: plasma membrane, membrane; EXPRESSED IN: 13 plant structures; EXPR…
30412	AT5G42580	773.534	1208.44	0.640112	0.00311087	cytochrome P450, family 705, subfamily A, polypeptide 12 (CYP705A12); FUNCTIONS IN: electron carrier activity, monooxygenase activity, iron ion binding, oxygen binding, heme binding; INVOLVED IN: oxidation reduction; LOCATED IN: endomembrane system; EXPRESSED IN: root; CONTAINS InterPro DOMAIN/s: Cytochrome P450 (InterPro:IPR001128), Cytochrome P450, E-class, group I (InterPro:IPR002401), Cytochr…
19298	AT3G51440	574.531	897.661	0.640031	5.93e-05	Calcium-dependent phosphotriesterase superfamily protein; FUNCTIONS IN: strictosidine synthase activity; INVOLVED IN: alkaloid biosynthetic process, biosynthetic process; LOCATED IN: endoplasmic reticulum; EXPRESSED IN: 19 plant structures; EXPRESSED DURING: 10 growth stages; CONTAINS InterPro DOMAIN/s: Strictosidine synthase, conserved region (InterPro:IPR018119), Strictosidine synthase (InterPr…
10803	AT2G21045	1539.86	2406.18	0.639961	1.57e-06	Rhodanese/Cell cycle control phosphatase superfamily protein; CONTAINS InterPro DOMAIN/s: Rhodanese-like (InterPro:IPR001763); BEST Arabidopsis thaliana protein match is: sulfurtransferase 18 (TAIR:AT5G66170.3); Has 3150 Blast hits to 3144 proteins in 1047 species: Archae - 52; Bacteria - 2382; Metazoa - 28; Fungi - 31; Plants - 181; Viruses - 0; Other Eukaryotes - 476 (source: NCBI BLink).
13871	AT2G47400	195.433	305.625	0.639454	0.0187339	CP12 domain-containing protein 1 (CP12-1); FUNCTIONS IN: molecular_function unknown; INVOLVED IN: negative regulation of reductive pentose-phosphate cycle; LOCATED IN: chloroplast stroma, chloroplast; EXPRESSED IN: 22 plant structures; EXPRESSED DURING: 13 growth stages; CONTAINS InterPro DOMAIN/s: Protein of unknown function CP12 (InterPro:IPR003823); BEST Arabidopsis thaliana protein match is: …
7280	AT1G70410	2602.83	4072.34	0.639149	4.96e-11	beta carbonic anhydrase 4 (BCA4); FUNCTIONS IN: carbonate dehydratase activity, zinc ion binding; INVOLVED IN: response to carbon dioxide, carbon utilization, regulation of stomatal movement; LOCATED IN: plasma membrane, chloroplast envelope; EXPRESSED IN: 25 plant structures; EXPRESSED DURING: 12 growth stages; CONTAINS InterPro DOMAIN/s: Carbonic anhydrase, prokaryotic-like, conserved site (Int…
5096	AT1G50890	389.043	608.988	0.638836	0.000937882	ARM repeat superfamily protein; FUNCTIONS IN: binding; INVOLVED IN: biological_process unknown; EXPRESSED IN: 25 plant structures; EXPRESSED DURING: 15 growth stages; CONTAINS InterPro DOMAIN/s: Armadillo-type fold (InterPro:IPR016024); BEST Arabidopsis thaliana protein match is: ARM repeat superfamily protein (TAIR:AT4G27060.1); Has 197 Blast hits to 187 proteins in 35 species: Archae - 2; Bacte…
15787	AT3G16800	311.93	488.294	0.638817	0.0325333	Protein phosphatase 2C family protein; FUNCTIONS IN: protein serine/threonine phosphatase activity, catalytic activity; INVOLVED IN: biological_process unknown; LOCATED IN: nucleus, cytoplasm; EXPRESSED IN: 12 plant structures; EXPRESSED DURING: 6 growth stages; CONTAINS InterPro DOMAIN/s: Protein phosphatase 2C-related (InterPro:IPR001932), Protein phosphatase 2C, N-terminal (InterPro:IPR014045)…
8499	AT2G01520	21278.2	33312.4	0.638748	3.68e-15	MLP-like protein 328 (MLP328); FUNCTIONS IN: copper ion binding; INVOLVED IN: response to zinc ion; LOCATED IN: cellular_component unknown; EXPRESSED IN: 13 plant structures; EXPRESSED DURING: 7 growth stages; CONTAINS InterPro DOMAIN/s: Bet v I allergen (InterPro:IPR000916); BEST Arabidopsis thaliana protein match is: Polyketide cyclase/dehydrase and lipid transport superfamily protein (TAIR:AT4…
13886	AT2G47540	554.783	869.236	0.638243	7.47e-05	Pollen Ole e 1 allergen and extensin family protein; FUNCTIONS IN: molecular_function unknown; INVOLVED IN: biological_process unknown; LOCATED IN: endomembrane system; EXPRESSED IN: 6 plant structures; EXPRESSED DURING: petal differentiation and expansion stage; CONTAINS InterPro DOMAIN/s: Pollen Ole e 1 allergen/extensin (InterPro:IPR006041); BEST Arabidopsis thaliana protein match is: root hai…
13855	AT2G47240	400.422	627.563	0.638059	0.000442659	LONG-CHAIN ACYL-COA SYNTHASE 1 (LACS1); FUNCTIONS IN: long-chain fatty acid-CoA ligase activity, very long-chain fatty acid-CoA ligase activity; INVOLVED IN: fatty acid biosynthetic process, cutin biosynthetic process, wax biosynthetic process; LOCATED IN: cellular_component unknown; EXPRESSED IN: 29 plant structures; EXPRESSED DURING: 13 growth stages; CONTAINS InterPro DOMAIN/s: AMP-binding, co…
24915	AT4G32150	2931.89	4595.3	0.638018	1.53e-11	vesicle-associated membrane protein 711 (VAMP711); INVOLVED IN: intermembrane transport, response to salt stress, cellular membrane fusion, response to abscisic acid stimulus, stomatal movement; LOCATED IN: vacuolar membrane, plasma membrane, vacuole, membrane; EXPRESSED IN: 24 plant structures; EXPRESSED DURING: 15 growth stages; CONTAINS InterPro DOMAIN/s: Longin (InterPro:IPR010908), Longin-li…
16973	AT3G26610	479.833	752.156	0.637943	0.000177468	Pectin lyase-like superfamily protein; FUNCTIONS IN: polygalacturonase activity; INVOLVED IN: carbohydrate metabolic process; LOCATED IN: endomembrane system; EXPRESSED IN: root; CONTAINS InterPro DOMAIN/s: Pectin lyase fold/virulence factor (InterPro:IPR011050), Glycoside hydrolase, family 28 (InterPro:IPR000743), Pectin lyase fold (InterPro:IPR012334), Parallel beta-helix repeat (InterPro:IPR00…
27867	AT5G19860	1747.46	2740.46	0.637652	0.0063087	Protein of unknown function, DUF538; INVOLVED IN: biological_process unknown; LOCATED IN: vacuole; EXPRESSED IN: 23 plant structures; EXPRESSED DURING: 15 growth stages; CONTAINS InterPro DOMAIN/s: Protein of unknown function DUF538 (InterPro:IPR007493); BEST Arabidopsis thaliana protein match is: Protein of unknown function, DUF538 (TAIR:AT1G55265.1); Has 30201 Blast hits to 17322 proteins in 78…
8497	AT2G01505	152.876	239.789	0.637543	0.0377161	CLAVATA3/ESR-RELATED 16 (CLE16); Has 30201 Blast hits to 17322 proteins in 780 species: Archae - 12; Bacteria - 1396; Metazoa - 17338; Fungi - 3422; Plants - 5037; Viruses - 0; Other Eukaryotes - 2996 (source: NCBI BLink).
24354	AT4G27320	2233.56	3503.74	0.637478	4.64e-10	PHOS34; FUNCTIONS IN: molecular_function unknown; INVOLVED IN: response to molecule of fungal origin, response to stress; LOCATED IN: chloroplast; EXPRESSED IN: 22 plant structures; EXPRESSED DURING: 13 growth stages; CONTAINS InterPro DOMAIN/s: UspA (InterPro:IPR006016), Rossmann-like alpha/beta/alpha sandwich fold (InterPro:IPR014729), Universal stress protein A (InterPro:IPR006015); BEST Arabi…
32737	AT5G62480	452.567	710.049	0.637374	0.000214703	glutathione S-transferase tau 9 (GSTU9); CONTAINS InterPro DOMAIN/s: Thioredoxin fold (InterPro:IPR012335), Glutathione S-transferase, C-terminal (InterPro:IPR004046), Glutathione S-transferase, C-terminal-like (InterPro:IPR010987), Glutathione S-transferase/chloride channel, C-terminal (InterPro:IPR017933), Glutathione S-transferase, N-terminal (InterPro:IPR004045), Thioredoxin-like fold (InterP…
18760	AT3G46880	151.038	236.983	0.637339	0.047381	unknown protein; FUNCTIONS IN: molecular_function unknown; INVOLVED IN: biological_process unknown; LOCATED IN: chloroplast; EXPRESSED IN: 14 plant structures; EXPRESSED DURING: 9 growth stages; BEST Arabidopsis thaliana protein match is: unknown protein (TAIR:AT5G59080.1); Has 51 Blast hits to 51 proteins in 8 species: Archae - 0; Bacteria - 0; Metazoa - 0; Fungi - 0; Plants - 51; Viruses - 0; O…
16669	AT3G24100	1448.94	2273.9	0.637207	1.17e-08	Uncharacterised protein family SERF; CONTAINS InterPro DOMAIN/s: Uncharacterised protein family SERF (InterPro:IPR007513); Has 256 Blast hits to 256 proteins in 71 species: Archae - 0; Bacteria - 0; Metazoa - 163; Fungi - 18; Plants - 70; Viruses - 0; Other Eukaryotes - 5 (source: NCBI BLink).
13257	AT2G41970	186.84	293.281	0.637068	0.0177847	Protein kinase superfamily protein; FUNCTIONS IN: protein tyrosine kinase activity, protein kinase activity, kinase activity, ATP binding; INVOLVED IN: protein amino acid phosphorylation; LOCATED IN: cellular_component unknown; EXPRESSED IN: 8 plant structures; EXPRESSED DURING: L mature pollen stage, M germinated pollen stage, 4 anthesis, petal differentiation and expansion stage; CONTAINS Inter…
3485	AT1G31950	1918.25	3014.27	0.636391	1.24e-09	Terpenoid cyclases/Protein prenyltransferases superfamily protein; FUNCTIONS IN: lyase activity, magnesium ion binding; INVOLVED IN: metabolic process; LOCATED IN: membrane; EXPRESSED IN: 7 plant structures; EXPRESSED DURING: LP.04 four leaves visible, LP.02 two leaves visible, petal differentiation and expansion stage; CONTAINS InterPro DOMAIN/s: Terpene synthase, metal-binding domain (InterPro:…
6335	AT1G62310	664.07	1043.99	0.636087	0.000188439	transcription factor jumonji (jmjC) domain-containing protein; FUNCTIONS IN: sequence-specific DNA binding transcription factor activity, zinc ion binding; EXPRESSED IN: 22 plant structures; EXPRESSED DURING: 14 growth stages; CONTAINS InterPro DOMAIN/s: Transcription factor jumonji/aspartyl beta-hydroxylase (InterPro:IPR003347), Zinc finger, RING-type (InterPro:IPR001841), Transcription factor j…
6614	AT1G64660	1191.06	1873.28	0.635816	1.18e-07	methionine gamma-lyase (MGL); CONTAINS InterPro DOMAIN/s: Pyridoxal phosphate-dependent transferase, major domain (InterPro:IPR015424), Cys/Met metabolism, pyridoxal phosphate-dependent enzyme (InterPro:IPR000277), Pyridoxal phosphate-dependent transferase, major region, subdomain 1 (InterPro:IPR015421), Pyridoxal phosphate-dependent transferase, major region, subdomain 2 (InterPro:IPR015422); BE…
5780	AT1G56630	309.27	486.596	0.635578	0.00203431	alpha/beta-Hydrolases superfamily protein; FUNCTIONS IN: triglyceride lipase activity; INVOLVED IN: lipid metabolic process; LOCATED IN: cellular_component unknown; CONTAINS InterPro DOMAIN/s: Lipase, class 3 (InterPro:IPR002921); BEST Arabidopsis thaliana protein match is: alpha/beta-Hydrolases superfamily protein (TAIR:AT5G42930.1); Has 1532 Blast hits to 1526 proteins in 353 species: Archae - …
22842	AT4G14750	642.614	1011.21	0.635491	1.69e-05	IQ-domain 19 (IQD19); CONTAINS InterPro DOMAIN/s: IQ calmodulin-binding region (InterPro:IPR000048); BEST Arabidopsis thaliana protein match is: IQ-domain 26 (TAIR:AT3G16490.1); Has 2338 Blast hits to 1945 proteins in 201 species: Archae - 4; Bacteria - 168; Metazoa - 612; Fungi - 134; Plants - 1079; Viruses - 66; Other Eukaryotes - 275 (source: NCBI BLink).
12919	AT2G39110	413.814	651.471	0.6352	0.000385949	Protein kinase superfamily protein; FUNCTIONS IN: protein kinase activity, kinase activity, ATP binding; INVOLVED IN: protein amino acid phosphorylation; LOCATED IN: cellular_component unknown; EXPRESSED IN: 11 plant structures; EXPRESSED DURING: 4 anthesis, petal differentiation and expansion stage; CONTAINS InterPro DOMAIN/s: Protein kinase, ATP binding site (InterPro:IPR017441), Protein kinase…
20221	AT3G59700	258.11	406.452	0.635032	0.00470149	lectin-receptor kinase (HLECRK); FUNCTIONS IN: kinase activity; INVOLVED IN: protein amino acid phosphorylation; LOCATED IN: endomembrane system; EXPRESSED IN: 9 plant structures; EXPRESSED DURING: LP.06 six leaves visible, LP.04 four leaves visible, 4 anthesis, LP.10 ten leaves visible, LP.08 eight leaves visible; CONTAINS InterPro DOMAIN/s: Legume lectin, beta chain (InterPro:IPR001220), Protei…
20186	AT3G59370	2678.12	4217.94	0.634935	3.47e-10	Vacuolar calcium-binding protein-related; Has 1012 Blast hits to 386 proteins in 97 species: Archae - 12; Bacteria - 133; Metazoa - 361; Fungi - 73; Plants - 75; Viruses - 49; Other Eukaryotes - 309 (source: NCBI BLink).
6788	AT1G66200	17984.4	28330.2	0.634815	1.14e-15	glutamine synthase clone F11 (GSR2); FUNCTIONS IN: glutamate-ammonia ligase activity, copper ion binding; INVOLVED IN: nitrate assimilation, response to fructose stimulus, response to salt stress, response to sucrose stimulus, response to glucose stimulus; LOCATED IN: cytosol, cytosolic ribosome, apoplast, vacuole, chloroplast envelope; EXPRESSED IN: 24 plant structures; EXPRESSED DURING: 14 grow…
13172	AT2G41250	389.879	614.518	0.634446	0.000396087	Haloacid dehalogenase-like hydrolase (HAD) superfamily protein; FUNCTIONS IN: hydrolase activity, catalytic activity, phosphoglycolate phosphatase activity; INVOLVED IN: metabolic process; LOCATED IN: mitochondrion; EXPRESSED IN: 24 plant structures; EXPRESSED DURING: 15 growth stages; CONTAINS InterPro DOMAIN/s: Haloacid dehalogenase-like hydrolase (InterPro:IPR005834), Haloacid dehydrogenase/ep…
1047	AT1G10210	335.563	528.956	0.634388	0.00110182	mitogen-activated protein kinase 1 (MPK1); CONTAINS InterPro DOMAIN/s: Protein kinase, ATP binding site (InterPro:IPR017441), Protein kinase, catalytic domain (InterPro:IPR000719), Serine/threonine-protein kinase domain (InterPro:IPR002290), Serine/threonine-protein kinase-like domain (InterPro:IPR017442), Protein kinase-like domain (InterPro:IPR011009), Serine/threonine-protein kinase, active si…
1280	AT1G12110	5633.79	8885.45	0.634047	1.03e-13	nitrate transporter 1.1 (NRT1.1); FUNCTIONS IN: transporter activity, nitrate transmembrane transporter activity; INVOLVED IN: response to water deprivation, nitrate transport, response to nitrate; LOCATED IN: plasma membrane; EXPRESSED IN: 25 plant structures; EXPRESSED DURING: 12 growth stages; CONTAINS InterPro DOMAIN/s: PTR2 family proton/oligopeptide symporter, conserved site (InterPro:IPR01…
32930	AT5G64260	1825.6	2881.86	0.63348	1.09e-09	EXORDIUM like 2 (EXL2); FUNCTIONS IN: molecular_function unknown; INVOLVED IN: biological_process unknown; LOCATED IN: cell wall, plant-type cell wall; EXPRESSED IN: 23 plant structures; EXPRESSED DURING: 13 growth stages; CONTAINS InterPro DOMAIN/s: Phosphate-induced protein 1 (InterPro:IPR006766); BEST Arabidopsis thaliana protein match is: EXORDIUM like 4 (TAIR:AT5G09440.1); Has 1807 Blast hit…
11353	AT2G25590	778.022	1228.69	0.633211	3.95e-06	Plant Tudor-like protein; FUNCTIONS IN: RNA binding; INVOLVED IN: biological_process unknown; EXPRESSED IN: 24 plant structures; EXPRESSED DURING: 14 growth stages; CONTAINS InterPro DOMAIN/s: Tudor-like, plant (InterPro:IPR014002), Agenet (InterPro:IPR008395); BEST Arabidopsis thaliana protein match is: Plant Tudor-like RNA-binding protein (TAIR:AT4G32440.3); Has 129 Blast hits to 122 proteins i…
16633	AT3G23800	1476.75	2333.98	0.632718	1e-07	selenium-binding protein 3 (SBP3); FUNCTIONS IN: selenium binding; LOCATED IN: cellular_component unknown; EXPRESSED IN: root; CONTAINS InterPro DOMAIN/s: Cytochrome cd1-nitrite reductase-like, C-terminal haem d1 (InterPro:IPR011048), Selenium-binding protein (InterPro:IPR008826); BEST Arabidopsis thaliana protein match is: selenium-binding protein 1 (TAIR:AT4G14030.2); Has 910 Blast hits to 900 …
25013	AT4G32940	3046.28	4820.11	0.631993	7.06e-12	gamma vacuolar processing enzyme (GAMMA-VPE); CONTAINS InterPro DOMAIN/s: Peptidase C13, legumain (InterPro:IPR001096); BEST Arabidopsis thaliana protein match is: alpha-vacuolar processing enzyme (TAIR:AT2G25940.1); Has 789 Blast hits to 787 proteins in 239 species: Archae - 4; Bacteria - 12; Metazoa - 277; Fungi - 115; Plants - 257; Viruses - 0; Other Eukaryotes - 124 (source: NCBI BLink).
14673	AT3G07010	1541.31	2444.95	0.630405	3.01e-06	Pectin lyase-like superfamily protein; FUNCTIONS IN: lyase activity, pectate lyase activity; INVOLVED IN: biological_process unknown; LOCATED IN: endomembrane system; EXPRESSED IN: 22 plant structures; EXPRESSED DURING: 13 growth stages; CONTAINS InterPro DOMAIN/s: Pectin lyase fold/virulence factor (InterPro:IPR011050), AmbAllergen (InterPro:IPR018082), Pectate lyase/Amb allergen (InterPro:IPR00…
29477	AT5G35370	499.14	792.186	0.630079	7.76e-05	S-locus lectin protein kinase family protein; FUNCTIONS IN: in 6 functions; INVOLVED IN: protein amino acid phosphorylation; LOCATED IN: endomembrane system; EXPRESSED IN: 11 plant structures; EXPRESSED DURING: 6 growth stages; CONTAINS InterPro DOMAIN/s: Curculin-like (mannose-binding) lectin (InterPro:IPR001480), Protein kinase, ATP binding site (InterPro:IPR017441), Serine/threonine-protein ki…
14534	AT3G05880	1790.63	2843.44	0.629741	0.0129006	RARE-COLD-INDUCIBLE 2A (RCI2A); CONTAINS InterPro DOMAIN/s: Uncharacterised protein family UPF0057 (InterPro:IPR000612); BEST Arabidopsis thaliana protein match is: Low temperature and salt responsive protein family (TAIR:AT3G05890.1); Has 1394 Blast hits to 1394 proteins in 470 species: Archae - 0; Bacteria - 656; Metazoa - 39; Fungi - 282; Plants - 382; Viruses - 0; Other Eukaryotes - 35 (sourc…
19352	AT3G51920	837.224	1329.96	0.629508	8.21e-07	calmodulin 9 (CAM9); FUNCTIONS IN: calcium ion binding; INVOLVED IN: response to salt stress, response to water deprivation, detection of calcium ion, calcium-mediated signaling, response to abscisic acid stimulus; LOCATED IN: cytosol, nucleus; EXPRESSED IN: 24 plant structures; EXPRESSED DURING: 13 growth stages; CONTAINS InterPro DOMAIN/s: EF-Hand 1, calcium-binding site (InterPro:IPR018247), E…
8359	AT1G80310	595.316	945.69	0.629504	1.48e-05	sulfate transmembrane transporters; FUNCTIONS IN: sulfate transmembrane transporter activity; INVOLVED IN: response to salt stress; LOCATED IN: vacuole; EXPRESSED IN: 19 plant structures; EXPRESSED DURING: 10 growth stages; CONTAINS InterPro DOMAIN/s: Sulphate transporter (InterPro:IPR011547); BEST Arabidopsis thaliana protein match is: molybdate transporter 1 (TAIR:AT2G25680.1); Has 846 Blast hi…
3545	AT1G32450	11823.6	18784	0.629452	1.06e-15	nitrate transporter 1.5 (NRT1.5); CONTAINS InterPro DOMAIN/s: Oligopeptide transporter (InterPro:IPR000109), Major facilitator superfamily, general substrate transporter (InterPro:IPR016196); BEST Arabidopsis thaliana protein match is: NITRATE TRANSPORTER 1.8 (TAIR:AT4G21680.1); Has 7755 Blast hits to 7381 proteins in 1434 species: Archae - 0; Bacteria - 3851; Metazoa - 707; Fungi - 433; Plants -…
4407	AT1G43020	221.168	351.489	0.629232	0.00765721	Protein of unknown function, DUF547; CONTAINS InterPro DOMAIN/s: Protein of unknown function DUF547 (InterPro:IPR006869); BEST Arabidopsis thaliana protein match is: Protein of unknown function, DUF547 (TAIR:AT1G21060.1); Has 538 Blast hits to 520 proteins in 64 species: Archae - 4; Bacteria - 30; Metazoa - 26; Fungi - 0; Plants - 451; Viruses - 0; Other Eukaryotes - 27 (source: NCBI BLink).
19157	AT3G50300	649.201	1031.77	0.629213	9.7e-06	HXXXD-type acyl-transferase family protein; FUNCTIONS IN: transferase activity, transferring acyl groups other than amino-acyl groups, transferase activity; INVOLVED IN: biological_process unknown; LOCATED IN: cellular_component unknown; EXPRESSED IN: hypocotyl, root; CONTAINS InterPro DOMAIN/s: Transferase (InterPro:IPR003480); BEST Arabidopsis thaliana protein match is: HXXXD-type acyl-transfer…
14539	AT3G05920	624.659	993.337	0.628849	0.00016347	Heavy metal transport/detoxification superfamily protein ; FUNCTIONS IN: metal ion binding; INVOLVED IN: metal ion transport; LOCATED IN: cellular_component unknown; EXPRESSED IN: root; CONTAINS InterPro DOMAIN/s: Heavy metal transport/detoxification protein (InterPro:IPR006121); BEST Arabidopsis thaliana protein match is: Heavy metal transport/detoxification superfamily protein (TAIR:AT5G26690.1…
15508	AT3G14415	190.405	302.854	0.628703	0.0176361	Aldolase-type TIM barrel family protein; FUNCTIONS IN: glycolate oxidase activity, oxidoreductase activity, FMN binding, catalytic activity; INVOLVED IN: oxidation reduction, metabolic process; LOCATED IN: in 6 components; EXPRESSED IN: cotyledon, fruit, guard cell, juvenile leaf, leaf; EXPRESSED DURING: seedling growth; CONTAINS InterPro DOMAIN/s: Aldolase-type TIM barrel (InterPro:IPR013785), F…
26482	AT5G06800	435.08	692.394	0.62837	0.000187488	myb-like HTH transcriptional regulator family protein; CONTAINS InterPro DOMAIN/s: Homeodomain-like (InterPro:IPR009057), Myb, DNA-binding (InterPro:IPR014778), HTH transcriptional regulator, Myb-type, DNA-binding (InterPro:IPR017930), Myb-like DNA-binding domain, SHAQKYF class (InterPro:IPR006447), Homeodomain-related (InterPro:IPR012287); BEST Arabidopsis thaliana protein match is: Homeodomain-…
32075	AT5G56520	161.638	257.725	0.627172	0.0284173	unknown protein; BEST Arabidopsis thaliana protein match is: unknown protein (TAIR:AT1G55365.1); Has 30201 Blast hits to 17322 proteins in 780 species: Archae - 12; Bacteria - 1396; Metazoa - 17338; Fungi - 3422; Plants - 5037; Viruses - 0; Other Eukaryotes - 2996 (source: NCBI BLink).
7312	AT1G70690	421.328	672.065	0.626916	0.0001574	HOPW1-1-INDUCED GENE1 (HWI1); CONTAINS InterPro DOMAIN/s: Protein of unknown function DUF26 (InterPro:IPR002902); BEST Arabidopsis thaliana protein match is: plasmodesmata-located protein 6 (TAIR:AT2G01660.1); Has 1576 Blast hits to 1438 proteins in 26 species: Archae - 0; Bacteria - 0; Metazoa - 0; Fungi - 0; Plants - 1576; Viruses - 0; Other Eukaryotes - 0 (source: NCBI BLink).
33248	AT5G66880	746.032	1190.14	0.626845	2.16e-06	sucrose nonfermenting 1(SNF1)-related protein kinase 2.3 (SNRK2.3); FUNCTIONS IN: protein kinase activity, kinase activity; INVOLVED IN: in 8 processes; LOCATED IN: cytosol, nucleus, cytoplasm; EXPRESSED IN: 24 plant structures; EXPRESSED DURING: 14 growth stages; CONTAINS InterPro DOMAIN/s: Protein kinase, ATP binding site (InterPro:IPR017441), Serine/threonine-protein kinase domain (InterPro:IP…
2448	AT1G22330	351.953	561.705	0.626579	0.000429657	RNA-binding (RRM/RBD/RNP motifs) family protein; FUNCTIONS IN: RNA binding, nucleotide binding, nucleic acid binding; INVOLVED IN: biological_process unknown; LOCATED IN: cellular_component unknown; EXPRESSED IN: 20 plant structures; EXPRESSED DURING: 13 growth stages; CONTAINS InterPro DOMAIN/s: RNA recognition motif, RNP-1 (InterPro:IPR000504), Nucleotide-binding, alpha-beta plait (InterPro:IPR…
917	AT1G09090	855.077	1365.13	0.626371	5.72e-07	respiratory burst oxidase homolog B (RBOHB); FUNCTIONS IN: NAD(P)H oxidase activity; INVOLVED IN: response to heat, seed germination, defense response; LOCATED IN: integral to membrane, membrane; EXPRESSED IN: embryo, root; EXPRESSED DURING: imbibition; CONTAINS InterPro DOMAIN/s: Ferredoxin reductase-type FAD-binding domain (InterPro:IPR017927), Cytochrome b245, heavy chain (InterPro:IPR000778),…
16541	AT3G23080	307.982	491.726	0.626328	0.00125104	Polyketide cyclase/dehydrase and lipid transport superfamily protein; CONTAINS InterPro DOMAIN/s: Lipid-binding START (InterPro:IPR002913); BEST Arabidopsis thaliana protein match is: Polyketide cyclase/dehydrase and lipid transport superfamily protein (TAIR:AT4G14500.1); Has 367 Blast hits to 366 proteins in 81 species: Archae - 0; Bacteria - 0; Metazoa - 183; Fungi - 0; Plants - 178; Viruses - …
12738	AT2G37440	583.866	932.859	0.625888	1.32e-05	DNAse I-like superfamily protein; FUNCTIONS IN: hydrolase activity, inositol or phosphatidylinositol phosphatase activity; INVOLVED IN: biological_process unknown; EXPRESSED IN: sperm cell, root; CONTAINS InterPro DOMAIN/s: Inositol polyphosphate related phosphatase (InterPro:IPR000300), Endonuclease/exonuclease/phosphatase (InterPro:IPR005135); BEST Arabidopsis thaliana protein match is: DNAse I…
31554	AT5G52070	442.255	706.759	0.625752	0.00109144	Agenet domain-containing protein; FUNCTIONS IN: RNA binding; INVOLVED IN: biological_process unknown; LOCATED IN: cellular_component unknown; EXPRESSED IN: 22 plant structures; EXPRESSED DURING: 13 growth stages; CONTAINS InterPro DOMAIN/s: Tudor-like, plant (InterPro:IPR014002), Agenet (InterPro:IPR008395); BEST Arabidopsis thaliana protein match is: Agenet domain-containing protein (TAIR:AT5G42…
15945	AT3G18170	323.413	516.919	0.625655	0.000927597	Glycosyltransferase family 61 protein; FUNCTIONS IN: transferase activity, transferring glycosyl groups; INVOLVED IN: biological_process unknown; LOCATED IN: cellular_component unknown; EXPRESSED IN: 8 plant structures; EXPRESSED DURING: petal differentiation and expansion stage; CONTAINS InterPro DOMAIN/s: Glycosyltransferase AER61, uncharacterised (InterPro:IPR007657); BEST Arabidopsis thaliana…
11381	AT2G25810	1713.74	2739.21	0.625634	9.44e-08	tonoplast intrinsic protein 4;1 (TIP4;1); FUNCTIONS IN: water channel activity; INVOLVED IN: transport, transmembrane transport; LOCATED IN: plant-type vacuole membrane, membrane, central vacuole; EXPRESSED IN: 14 plant structures; EXPRESSED DURING: 4 anthesis, F mature embryo stage, petal differentiation and expansion stage, E expanded cotyledon stage, D bilateral stage; CONTAINS InterPro DOMAIN…
2924	AT1G27180	415.296	663.847	0.62559	0.0233762	disease resistance protein (TIR-NBS-LRR class), putative; FUNCTIONS IN: transmembrane receptor activity, ATP binding; INVOLVED IN: signal transduction, apoptosis, defense response, innate immune response; LOCATED IN: intrinsic to membrane; CONTAINS InterPro DOMAIN/s: NB-ARC (InterPro:IPR002182), Leucine-rich repeat, typical subtype (InterPro:IPR003591), Disease resistance protein (InterPro:IPR000…
1518	AT1G14185	155.81	249.212	0.62521	0.022345	Glucose-methanol-choline (GMC) oxidoreductase family protein; FUNCTIONS IN: aldehyde-lyase activity, oxidoreductase activity, acting on CH-OH group of donors, FAD binding; INVOLVED IN: alcohol metabolic process; LOCATED IN: endomembrane system; CONTAINS InterPro DOMAIN/s: Glucose-methanol-choline oxidoreductase, N-terminal (InterPro:IPR000172), Glucose-methanol-choline oxidoreductase (InterPro:IP…
10563	AT2G19060	138.872	222.216	0.624943	0.0380986	SGNH hydrolase-type esterase superfamily protein; FUNCTIONS IN: lipase activity, hydrolase activity, acting on ester bonds; INVOLVED IN: lipid metabolic process; LOCATED IN: endomembrane system; EXPRESSED IN: root; CONTAINS InterPro DOMAIN/s: Lipase, GDSL (InterPro:IPR001087), Esterase, SGNH hydrolase-type (InterPro:IPR013830); BEST Arabidopsis thaliana protein match is: GDSL-like Lipase/Acylhydr…
27811	AT5G19340	983.818	1574.27	0.624935	7.84e-08	unknown protein; BEST Arabidopsis thaliana protein match is: unknown protein (TAIR:AT3G05980.1); Has 1000 Blast hits to 906 proteins in 61 species: Archae - 0; Bacteria - 4; Metazoa - 62; Fungi - 36; Plants - 128; Viruses - 4; Other Eukaryotes - 766 (source: NCBI BLink).
25255	AT4G35090	3526.82	5647.58	0.624484	3.26e-12	catalase 2 (CAT2); FUNCTIONS IN: protein binding, catalase activity, cobalt ion binding; INVOLVED IN: in 10 processes; LOCATED IN: mitochondrion, cytosolic ribosome, stromule, peroxisome, chloroplast; EXPRESSED IN: 25 plant structures; EXPRESSED DURING: 16 growth stages; CONTAINS InterPro DOMAIN/s: Catalase (InterPro:IPR002226), Catalase related subgroup (InterPro:IPR018028), Catalase-like domain…
10119	AT2G15300	366.773	587.557	0.624234	0.000357979	Leucine-rich repeat protein kinase family protein; FUNCTIONS IN: protein serine/threonine kinase activity, kinase activity, ATP binding; INVOLVED IN: transmembrane receptor protein tyrosine kinase signaling pathway, protein amino acid phosphorylation; LOCATED IN: endomembrane system; EXPRESSED IN: root; CONTAINS InterPro DOMAIN/s: Protein kinase, catalytic domain (InterPro:IPR000719), Leucine-ric…
23508	AT4G20070	777.301	1245.77	0.62395	1.24e-06	allantoate amidohydrolase (AAH); CONTAINS InterPro DOMAIN/s: Peptidase M20 (InterPro:IPR002933), ArgE/DapE/ACY1/CPG2/YscS, conserved site (InterPro:IPR001261), Amidase, hydantoinase/carbamoylase (InterPro:IPR010158), Peptidase M20, dimerisation (InterPro:IPR011650); BEST Arabidopsis thaliana protein match is: ureidoglycolate amidohydrolase (TAIR:AT5G43600.1); Has 3541 Blast hits to 3529 proteins …
2136	AT1G19660	835.469	1339.38	0.623774	1.61e-06	Wound-responsive family protein; FUNCTIONS IN: DNA binding, nuclease activity; INVOLVED IN: response to wounding, nucleotide-excision repair; EXPRESSED IN: ovule; CONTAINS InterPro DOMAIN/s: Protein of unknown function DUF151 (InterPro:IPR003729), UvrB/UvrC protein (InterPro:IPR001943); BEST Arabidopsis thaliana protein match is: bifunctional nuclease in basal defense response 1 (TAIR:AT1G75380.3…
32937	AT5G64330	617.557	990.581	0.623428	5.28e-06	NON-PHOTOTROPIC HYPOCOTYL 3 (NPH3); CONTAINS InterPro DOMAIN/s: NPH3 (InterPro:IPR004249), BTB/POZ fold (InterPro:IPR011333), BTB/POZ-like (InterPro:IPR000210); BEST Arabidopsis thaliana protein match is: Phototropic-responsive NPH3 family protein (TAIR:AT1G30440.1); Has 30201 Blast hits to 17322 proteins in 780 species: Archae - 12; Bacteria - 1396; Metazoa - 17338; Fungi - 3422; Plants - 5037; …
28233	AT5G23840	864.361	1386.74	0.623305	4.52e-07	MD-2-related lipid recognition domain-containing protein; FUNCTIONS IN: molecular_function unknown; INVOLVED IN: biological_process unknown; LOCATED IN: endomembrane system; EXPRESSED IN: root; CONTAINS InterPro DOMAIN/s: MD-2-related lipid-recognition (InterPro:IPR003172); BEST Arabidopsis thaliana protein match is: MD-2-related lipid recognition domain-containing protein (TAIR:AT5G23820.1); Has…
7103	AT1G68872	181.096	290.561	0.623261	0.0171472
12431	AT2G34910	187.533	301.12	0.622786	0.0140912	BEST Arabidopsis thaliana protein match is: root hair specific 4 (TAIR:AT1G30850.1); Has 43 Blast hits to 43 proteins in 9 species: Archae - 0; Bacteria - 0; Metazoa - 0; Fungi - 0; Plants - 43; Viruses - 0; Other Eukaryotes - 0 (source: NCBI BLink).
2684	AT1G24440	378.725	608.166	0.622733	0.000226255	RING/U-box superfamily protein; FUNCTIONS IN: zinc ion binding; EXPRESSED IN: 24 plant structures; EXPRESSED DURING: 15 growth stages; CONTAINS InterPro DOMAIN/s: Zinc finger, RING-type, conserved site (InterPro:IPR017907), Zinc finger, RING-type (InterPro:IPR001841); BEST Arabidopsis thaliana protein match is: RING/U-box superfamily protein (TAIR:AT1G13195.1); Has 869 Blast hits to 869 proteins …
30542	AT5G43540	146.917	235.96	0.622633	0.0299727	C2H2 and C2HC zinc fingers superfamily protein; FUNCTIONS IN: sequence-specific DNA binding transcription factor activity, zinc ion binding, nucleic acid binding; INVOLVED IN: regulation of transcription; LOCATED IN: intracellular, chloroplast; CONTAINS InterPro DOMAIN/s: Zinc finger, C2H2-like (InterPro:IPR015880), Zinc finger, C2H2-type (InterPro:IPR007087); BEST Arabidopsis thaliana protein ma…
19592	AT3G53960	244.224	392.341	0.622478	0.00338656	Major facilitator superfamily protein; FUNCTIONS IN: transporter activity; INVOLVED IN: oligopeptide transport; LOCATED IN: plasma membrane, membrane; EXPRESSED IN: 22 plant structures; EXPRESSED DURING: 13 growth stages; CONTAINS InterPro DOMAIN/s: PTR2 family proton/oligopeptide symporter, conserved site (InterPro:IPR018456), Oligopeptide transporter (InterPro:IPR000109), Major facilitator supe…
24465	AT4G28240	1133.39	1821.14	0.62235	2.34e-08	Wound-responsive family protein; CONTAINS InterPro DOMAIN/s: Protein of unknown function wound-induced (InterPro:IPR022251); Has 30201 Blast hits to 17322 proteins in 780 species: Archae - 12; Bacteria - 1396; Metazoa - 17338; Fungi - 3422; Plants - 5037; Viruses - 0; Other Eukaryotes - 2996 (source: NCBI BLink).
28131	AT5G22920	500.407	804.089	0.622328	4.06e-05	CHY-type/CTCHY-type/RING-type Zinc finger protein; FUNCTIONS IN: zinc ion binding; EXPRESSED IN: 25 plant structures; EXPRESSED DURING: 14 growth stages; CONTAINS InterPro DOMAIN/s: Zinc finger, CHY-type (InterPro:IPR008913), Zinc finger, CTCHY-type (InterPro:IPR017921), Zinc finger, RING-type (InterPro:IPR001841), Zinc finger, C3HC4 RING-type (InterPro:IPR018957); BEST Arabidopsis thaliana prote…
25129	AT4G34000	1883.28	3032.63	0.621003	7.34e-11	abscisic acid responsive elements-binding factor 3 (ABF3); FUNCTIONS IN: protein binding, DNA binding, transcription activator activity, sequence-specific DNA binding transcription factor activity; INVOLVED IN: in 6 processes; EXPRESSED IN: 23 plant structures; EXPRESSED DURING: 12 growth stages; CONTAINS InterPro DOMAIN/s: Basic-leucine zipper (bZIP) transcription factor (InterPro:IPR004827), bZ…
20238	AT3G59850	381.263	614.141	0.620807	0.000180342	Pectin lyase-like superfamily protein; FUNCTIONS IN: polygalacturonase activity; INVOLVED IN: carbohydrate metabolic process; LOCATED IN: endomembrane system; EXPRESSED IN: embryo, pedicel; EXPRESSED DURING: 4 anthesis, C globular stage; CONTAINS InterPro DOMAIN/s: Pectin lyase fold/virulence factor (InterPro:IPR011050), Pectin lyase fold (InterPro:IPR012334), Glycoside hydrolase, family 28 (Inte…
5495	AT1G54210	203.448	327.836	0.620581	0.00945781	AUTOPHAGY 12 A (ATG12A); INVOLVED IN: autophagy, protein ubiquitination involved in ubiquitin-dependent protein catabolic process; LOCATED IN: cytoplasm; EXPRESSED IN: 20 plant structures; EXPRESSED DURING: 12 growth stages; CONTAINS InterPro DOMAIN/s: Autophagy-related protein 12 (InterPro:IPR007242); BEST Arabidopsis thaliana protein match is: Ubiquitin-like superfamily protein (TAIR:AT3G13970.…
8634	AT2G02710	422.75	681.527	0.620299	0.000119372	PAS/LOV protein B (PLPB); FUNCTIONS IN: two-component sensor activity, signal transducer activity; INVOLVED IN: signal transduction, regulation of transcription, DNA-dependent, two-component signal transduction system (phosphorelay); LOCATED IN: cellular_component unknown; EXPRESSED IN: 24 plant structures; EXPRESSED DURING: 14 growth stages; CONTAINS InterPro DOMAIN/s: PAC motif (InterPro:IPR001…
26188	AT5G04120	5126.51	8268.57	0.619999	5.66e-15	Phosphoglycerate mutase family protein; FUNCTIONS IN: catalytic activity; INVOLVED IN: metabolic process; LOCATED IN: cellular_component unknown; EXPRESSED IN: root; CONTAINS InterPro DOMAIN/s: Histidine phosphatase superfamily, clade-1 (InterPro:IPR013078), Phosphoglycerate/bisphosphoglycerate mutase, active site (InterPro:IPR001345); BEST Arabidopsis thaliana protein match is: Phosphoglycerate …
25147	AT4G34138	526.627	849.496	0.619929	2.38e-05	UDP-glucosyl transferase 73B1 (UGT73B1); FUNCTIONS IN: quercetin 3-O-glucosyltransferase activity, UDP-glycosyltransferase activity, quercetin 7-O-glucosyltransferase activity, abscisic acid glucosyltransferase activity; INVOLVED IN: metabolic process; LOCATED IN: endomembrane system; EXPRESSED IN: 20 plant structures; EXPRESSED DURING: 10 growth stages; CONTAINS InterPro DOMAIN/s: UDP-glucuronos…
25538	AT4G37610	553.517	893.212	0.619693	1.09e-05	BTB and TAZ domain protein 5 (BT5); CONTAINS InterPro DOMAIN/s: BTB/POZ (InterPro:IPR013069), Zinc finger, TAZ-type (InterPro:IPR000197), BTB/POZ fold (InterPro:IPR011333), Kelch related (InterPro:IPR013089), BTB/POZ-like (InterPro:IPR000210); BEST Arabidopsis thaliana protein match is: BTB and TAZ domain protein 4 (TAIR:AT5G67480.2); Has 30201 Blast hits to 17322 proteins in 780 species: Archae …
20955	AT4G02090	414.362	668.676	0.619675	0.000983692	unknown protein; FUNCTIONS IN: molecular_function unknown; INVOLVED IN: N-terminal protein myristoylation; LOCATED IN: cellular_component unknown; EXPRESSED IN: root; Has 132 Blast hits to 132 proteins in 12 species: Archae - 0; Bacteria - 0; Metazoa - 0; Fungi - 0; Plants - 132; Viruses - 0; Other Eukaryotes - 0 (source: NCBI BLink).
30415	AT5G42600	785.554	1267.69	0.619674	0.000416165	marneral synthase (MRN1); CONTAINS InterPro DOMAIN/s: Terpene synthase, conserved site (InterPro:IPR002365), Terpenoid cylases/protein prenyltransferase alpha-alpha toroid (InterPro:IPR008930), Squalene cyclase (InterPro:IPR018333), Prenyltransferase/squalene oxidase (InterPro:IPR001330); BEST Arabidopsis thaliana protein match is: Terpenoid cyclases family protein (TAIR:AT1G78500.1); Has 1807 Bl…
30358	AT5G42180	1707.34	2755.77	0.619548	1.51e-10	Peroxidase superfamily protein; FUNCTIONS IN: peroxidase activity, heme binding; INVOLVED IN: oxidation reduction, response to oxidative stress; LOCATED IN: plant-type cell wall; EXPRESSED IN: 10 plant structures; EXPRESSED DURING: 4 anthesis, C globular stage, petal differentiation and expansion stage; CONTAINS InterPro DOMAIN/s: Haem peroxidase (InterPro:IPR010255), Plant peroxidase (InterPro:I…
6734	AT1G65730	314.756	508.194	0.619362	0.000754489	YELLOW STRIPE like 7 (YSL7); FUNCTIONS IN: oligopeptide transporter activity; INVOLVED IN: oligopeptide transport, transmembrane transport; LOCATED IN: plasma membrane; EXPRESSED IN: 10 plant structures; EXPRESSED DURING: 4 anthesis, C globular stage, petal differentiation and expansion stage; CONTAINS InterPro DOMAIN/s: Oligopeptide transporter OPT superfamily (InterPro:IPR004813); BEST Arabidop…
26122	AT5G03570	283.531	458.055	0.61899	0.00150994	iron regulated 2 (IREG2); CONTAINS InterPro DOMAIN/s: Ferroporti-1 (InterPro:IPR009716), Major facilitator superfamily, general substrate transporter (InterPro:IPR016196); BEST Arabidopsis thaliana protein match is: iron regulated 1 (TAIR:AT2G38460.1); Has 410 Blast hits to 334 proteins in 106 species: Archae - 0; Bacteria - 50; Metazoa - 178; Fungi - 61; Plants - 98; Viruses - 0; Other Eukaryote…
22903	AT4G15233	270.482	437.469	0.618289	0.00194194	ABC-2 and Plant PDR ABC-type transporter family protein; FUNCTIONS IN: nucleoside-triphosphatase activity, ATPase activity, nucleotide binding, ATP binding; INVOLVED IN: biological_process unknown; LOCATED IN: membrane; CONTAINS InterPro DOMAIN/s: ATPase, AAA+ type, core (InterPro:IPR003593), ABC transporter-like (InterPro:IPR003439), Plant PDR ABC transporter associated (InterPro:IPR013581), ABC…
8626	AT2G02630	198.743	321.626	0.617934	0.00996437	Cysteine/Histidine-rich C1 domain family protein; CONTAINS InterPro DOMAIN/s: DC1 (InterPro:IPR004146), C1-like (InterPro:IPR011424); BEST Arabidopsis thaliana protein match is: Cysteine/Histidine-rich C1 domain family protein (TAIR:AT2G02610.1); Has 35333 Blast hits to 34131 proteins in 2444 species: Archae - 798; Bacteria - 22429; Metazoa - 974; Fungi - 991; Plants - 531; Viruses - 0; Other Euk…
19511	AT3G53235	635.469	1028.41	0.617916	0.000656879	unknown protein; Has 9 Blast hits to 9 proteins in 4 species: Archae - 0; Bacteria - 0; Metazoa - 0; Fungi - 0; Plants - 9; Viruses - 0; Other Eukaryotes - 0 (source: NCBI BLink).
5253	AT1G52240	260.191	421.143	0.617822	0.0016316	RHO guanyl-nucleotide exchange factor 11 (ROPGEF11); CONTAINS InterPro DOMAIN/s: Rop nucleotide exchanger, PRONE (InterPro:IPR005512), Dynein light chain, type 1/2 (InterPro:IPR001372); BEST Arabidopsis thaliana protein match is: RHO guanyl-nucleotide exchange factor 13 (TAIR:AT3G16130.1); Has 1099 Blast hits to 1098 proteins in 168 species: Archae - 0; Bacteria - 0; Metazoa - 490; Fungi - 40; Pl…
12132	AT2G32390	181.279	293.608	0.617419	0.0125866	glutamate receptor 3.5 (GLR3.5); FUNCTIONS IN: intracellular ligand-gated ion channel activity; INVOLVED IN: cellular calcium ion homeostasis, response to light stimulus; LOCATED IN: integral to membrane, membrane; EXPRESSED IN: 20 plant structures; EXPRESSED DURING: 13 growth stages; CONTAINS InterPro DOMAIN/s: Extracellular solute-binding protein, family 3 (InterPro:IPR001638), Ionotropic gluta…
67	AT1G01580	746.822	1211.21	0.616593	0.000129475	ferric reduction oxidase 2 (FRO2); CONTAINS InterPro DOMAIN/s: Ferredoxin reductase-type FAD-binding domain (InterPro:IPR017927), Ferric reductase, NAD binding (InterPro:IPR013121), FAD-binding 8 (InterPro:IPR013112), Riboflavin synthase-like beta-barrel (InterPro:IPR017938), Ferric reductase-like transmembrane component, N-terminal (InterPro:IPR013130); BEST Arabidopsis thaliana protein match is…
28146	AT5G23050	1488.58	2414.21	0.616592	3.54e-10	acyl-activating enzyme 17 (AAE17); FUNCTIONS IN: catalytic activity, ligase activity; INVOLVED IN: metabolic process; LOCATED IN: cellular_component unknown; EXPRESSED IN: 22 plant structures; EXPRESSED DURING: 15 growth stages; CONTAINS InterPro DOMAIN/s: AMP-binding, conserved site (InterPro:IPR020845), AMP-dependent synthetase/ligase (InterPro:IPR000873); BEST Arabidopsis thaliana protein matc…
7626	AT1G73680	303.619	492.428	0.616576	0.000825693	alpha dioxygenase (ALPHA DOX2); CONTAINS InterPro DOMAIN/s: Haem peroxidase (InterPro:IPR010255), Haem peroxidase, animal (InterPro:IPR002007); BEST Arabidopsis thaliana protein match is: Peroxidase superfamily protein (TAIR:AT3G01420.1); Has 1634 Blast hits to 1495 proteins in 223 species: Archae - 0; Bacteria - 102; Metazoa - 1237; Fungi - 165; Plants - 68; Viruses - 3; Other Eukaryotes - 59 (s…
715	AT1G07350	2078.1	3370.58	0.616542	1.62e-11	RNA-binding (RRM/RBD/RNP motifs) family protein; FUNCTIONS IN: RNA binding, nucleotide binding, nucleic acid binding; INVOLVED IN: RNA splicing; EXPRESSED IN: 26 plant structures; EXPRESSED DURING: 15 growth stages; CONTAINS InterPro DOMAIN/s: RNA recognition motif, RNP-1 (InterPro:IPR000504), Nucleotide-binding, alpha-beta plait (InterPro:IPR012677); BEST Arabidopsis thaliana protein match is: R…
28282	AT5G24230	140.406	227.847	0.616229	0.0290003	Lipase class 3-related protein; FUNCTIONS IN: triglyceride lipase activity; INVOLVED IN: lipid metabolic process; LOCATED IN: cellular_component unknown; EXPRESSED IN: root; CONTAINS InterPro DOMAIN/s: Lipase, class 3 (InterPro:IPR002921); BEST Arabidopsis thaliana protein match is: Lipase class 3-related protein (TAIR:AT5G24220.1); Has 233 Blast hits to 232 proteins in 26 species: Archae - 0; Ba…
31791	AT5G54080	779.357	1265.09	0.616049	4.71e-07	homogentisate 1,2-dioxygenase (HGO); FUNCTIONS IN: homogentisate 1,2-dioxygenase activity; INVOLVED IN: tyrosine metabolic process, oxidation reduction, L-phenylalanine catabolic process, tyrosine catabolic process; LOCATED IN: cellular_component unknown; EXPRESSED IN: 23 plant structures; EXPRESSED DURING: 13 growth stages; CONTAINS InterPro DOMAIN/s: Cupin, RmlC-type (InterPro:IPR011051), Homog…
11644	AT2G28160	268.847	436.54	0.615858	0.00578911	FER-like regulator of iron uptake (FRU); FUNCTIONS IN: DNA binding, sequence-specific DNA binding transcription factor activity; INVOLVED IN: regulation of iron ion transport, response to cytokinin stimulus, response to iron ion, regulation of transcription; LOCATED IN: nucleus; EXPRESSED IN: root; CONTAINS InterPro DOMAIN/s: Helix-loop-helix DNA-binding domain (InterPro:IPR001092), Helix-loop-he…
31109	AT5G48290	198.58	322.485	0.615782	0.00644713	Heavy metal transport/detoxification superfamily protein ; FUNCTIONS IN: metal ion binding; INVOLVED IN: metal ion transport; LOCATED IN: cellular_component unknown; EXPRESSED IN: 6 plant structures; EXPRESSED DURING: 4 anthesis, petal differentiation and expansion stage; CONTAINS InterPro DOMAIN/s: Heavy metal transport/detoxification protein (InterPro:IPR006121); BEST Arabidopsis thaliana prote…
21344	AT4G04692	120.333	195.44	0.615702	0.0420191	expressed protein
11513	AT2G27010	559.391	909.351	0.615154	7.6e-06	cytochrome P450, family 705, subfamily A, polypeptide 9 (CYP705A9); FUNCTIONS IN: electron carrier activity, monooxygenase activity, iron ion binding, oxygen binding, heme binding; INVOLVED IN: oxidation reduction; LOCATED IN: endomembrane system; EXPRESSED IN: root; CONTAINS InterPro DOMAIN/s: Cytochrome P450 (InterPro:IPR001128), Cytochrome P450, E-class, group I (InterPro:IPR002401), Cytochrom…
4947	AT1G49500	285.883	465.006	0.614794	0.000963829	unknown protein; FUNCTIONS IN: molecular_function unknown; INVOLVED IN: biological_process unknown; LOCATED IN: endomembrane system; EXPRESSED IN: 19 plant structures; EXPRESSED DURING: 10 growth stages; BEST Arabidopsis thaliana protein match is: unknown protein (TAIR:AT3G19030.1); Has 24 Blast hits to 24 proteins in 2 species: Archae - 0; Bacteria - 0; Metazoa - 0; Fungi - 0; Plants - 24; Virus…
28128	AT5G22890	192.381	313.003	0.614628	0.00871314	C2H2 and C2HC zinc fingers superfamily protein; FUNCTIONS IN: sequence-specific DNA binding transcription factor activity; INVOLVED IN: response to chitin, regulation of transcription; LOCATED IN: intracellular; EXPRESSED IN: root; CONTAINS InterPro DOMAIN/s: Zinc finger, C2H2-like (InterPro:IPR015880), Zinc finger, C2H2-type (InterPro:IPR007087); BEST Arabidopsis thaliana protein match is: C2H2 …
12709	AT2G37170	17488.5	28478.3	0.614099	6.22e-18	plasma membrane intrinsic protein 2 (PIP2B); FUNCTIONS IN: water channel activity; INVOLVED IN: response to water deprivation, response to salt stress, transport, water transport; LOCATED IN: plasma membrane, chloroplast, membrane; EXPRESSED IN: root, cultured cell, callus; EXPRESSED DURING: seedling growth; CONTAINS InterPro DOMAIN/s: Major intrinsic protein, conserved site (InterPro:IPR022357),…
485	AT1G05300	1628.41	2651.78	0.614081	5.12e-06	zinc transporter 5 precursor (ZIP5); FUNCTIONS IN: cation transmembrane transporter activity, metal ion transmembrane transporter activity; INVOLVED IN: response to zinc ion, cation transport; LOCATED IN: endomembrane system, integral to membrane, membrane; EXPRESSED IN: 10 plant structures; EXPRESSED DURING: LP.06 six leaves visible, LP.04 four leaves visible, 4 anthesis, C globular stage, petal…
5737	AT1G56280	8492.93	13831	0.61405	1.19e-16	drought-induced 19 (DI19); CONTAINS InterPro DOMAIN/s: Drought induced 19/ RING finger protein 114 (InterPro:IPR008598); BEST Arabidopsis thaliana protein match is: Drought-responsive family protein (TAIR:AT3G05700.1); Has 243 Blast hits to 243 proteins in 23 species: Archae - 0; Bacteria - 0; Metazoa - 5; Fungi - 0; Plants - 238; Viruses - 0; Other Eukaryotes - 0 (source: NCBI BLink).
28540	AT5G26660	298.133	485.799	0.613697	0.000753774	myb domain protein 86 (MYB86); CONTAINS InterPro DOMAIN/s: SANT, DNA-binding (InterPro:IPR001005), Homeodomain-like (InterPro:IPR009057), Myb, DNA-binding (InterPro:IPR014778), HTH transcriptional regulator, Myb-type, DNA-binding (InterPro:IPR017930), Homeodomain-related (InterPro:IPR012287), Myb transcription factor (InterPro:IPR015495); BEST Arabidopsis thaliana protein match is: myb domain pro…
7026	AT1G68238	282.986	461.238	0.613537	0.00165747	unknown protein; FUNCTIONS IN: molecular_function unknown; INVOLVED IN: biological_process unknown; LOCATED IN: endomembrane system; Has 30201 Blast hits to 17322 proteins in 780 species: Archae - 12; Bacteria - 1396; Metazoa - 17338; Fungi - 3422; Plants - 5037; Viruses - 0; Other Eukaryotes - 2996 (source: NCBI BLink).
26227	AT5G04470	733.498	1195.78	0.613408	6.37e-07	SIAMESE (SIM); BEST Arabidopsis thaliana protein match is: LOSS OF GIANT CELLS FROM ORGANS (TAIR:AT3G10525.1); Has 1807 Blast hits to 1807 proteins in 277 species: Archae - 0; Bacteria - 0; Metazoa - 736; Fungi - 347; Plants - 385; Viruses - 0; Other Eukaryotes - 339 (source: NCBI BLink).
21142	AT4G03510	316.854	517.219	0.61261	0.000553744	RING membrane-anchor 1 (RMA1); CONTAINS InterPro DOMAIN/s: Zinc finger, RING-type, conserved site (InterPro:IPR017907), Zinc finger, RING-type (InterPro:IPR001841), Zinc finger, C3HC4 RING-type (InterPro:IPR018957); BEST Arabidopsis thaliana protein match is: RING membrane-anchor 2 (TAIR:AT4G28270.1); Has 3991 Blast hits to 3981 proteins in 266 species: Archae - 0; Bacteria - 0; Metazoa - 2157; F…
31159	AT5G48657	199.258	325.317	0.612503	0.00654915	defense protein-related; CONTAINS InterPro DOMAIN/s: RPM1-interacting protein 4, defence response (InterPro:IPR008700); BEST Arabidopsis thaliana protein match is: RPM1-interacting protein 4 (RIN4) family protein (TAIR:AT3G07195.1); Has 35333 Blast hits to 34131 proteins in 2444 species: Archae - 798; Bacteria - 22429; Metazoa - 974; Fungi - 991; Plants - 531; Viruses - 0; Other Eukaryotes - 9610…
2920	AT1G27140	654.757	1069.26	0.612344	0.0415851	glutathione S-transferase tau 14 (GSTU14); CONTAINS InterPro DOMAIN/s: Thioredoxin fold (InterPro:IPR012335), Glutathione S-transferase, C-terminal (InterPro:IPR004046), Glutathione S-transferase, C-terminal-like (InterPro:IPR010987), Glutathione S-transferase/chloride channel, C-terminal (InterPro:IPR017933), Glutathione S-transferase, N-terminal (InterPro:IPR004045), Thioredoxin-like fold (Inte…
19368	AT3G52060	2135.73	3489.13	0.612109	5.17e-12	Core-2/I-branching beta-1,6-N-acetylglucosaminyltransferase family protein; FUNCTIONS IN: molecular_function unknown; INVOLVED IN: biological_process unknown; LOCATED IN: endomembrane system; EXPRESSED IN: 24 plant structures; EXPRESSED DURING: 14 growth stages; CONTAINS InterPro DOMAIN/s: Core-2/I-Branching enzyme (InterPro:IPR021141); BEST Arabidopsis thaliana protein match is: Core-2/I-branchi…
157	AT1G02400	177.432	290.043	0.611742	0.0160014	gibberellin 2-oxidase 6 (GA2OX6); CONTAINS InterPro DOMAIN/s: Oxoglutarate/iron-dependent oxygenase (InterPro:IPR005123); BEST Arabidopsis thaliana protein match is: gibberellin 2-oxidase 4 (TAIR:AT1G47990.1); Has 8143 Blast hits to 8109 proteins in 973 species: Archae - 0; Bacteria - 1087; Metazoa - 68; Fungi - 840; Plants - 4773; Viruses - 0; Other Eukaryotes - 1375 (source: NCBI BLink).
5057	AT1G50560	765.05	1250.66	0.611716	4.21e-07	cytochrome P450, family 705, subfamily A, polypeptide 25 (CYP705A25); FUNCTIONS IN: electron carrier activity, monooxygenase activity, iron ion binding, oxygen binding, heme binding; INVOLVED IN: oxidation reduction; LOCATED IN: endomembrane system; EXPRESSED IN: root; CONTAINS InterPro DOMAIN/s: Cytochrome P450 (InterPro:IPR001128), Cytochrome P450, E-class, group I (InterPro:IPR002401), Cytochr…
12123	AT2G32300	1233.26	2016.32	0.611637	1.12e-09	uclacyanin 1 (UCC1); FUNCTIONS IN: electron carrier activity, copper ion binding; LOCATED IN: anchored to membrane; EXPRESSED IN: 7 plant structures; EXPRESSED DURING: F mature embryo stage, petal differentiation and expansion stage, D bilateral stage; CONTAINS InterPro DOMAIN/s: Plastocyanin-like (InterPro:IPR003245), Cupredoxin (InterPro:IPR008972), Blue (type 1) copper domain (InterPro:IPR0009…
17502	AT3G30260	358.085	585.875	0.611196	0.000185937	AGAMOUS-like 79 (AGL79); FUNCTIONS IN: DNA binding, sequence-specific DNA binding transcription factor activity; INVOLVED IN: regulation of transcription, DNA-dependent; LOCATED IN: nucleus; EXPRESSED IN: root; CONTAINS InterPro DOMAIN/s: Transcription factor, MADS-box (InterPro:IPR002100), Transcription factor, K-box (InterPro:IPR002487); BEST Arabidopsis thaliana protein match is: K-box region …
22636	AT4G13300	409.728	670.376	0.611192	8.3e-05	terpenoid synthase 13 (TPS13); CONTAINS InterPro DOMAIN/s: Terpene synthase, metal-binding domain (InterPro:IPR005630), Terpenoid synthase (InterPro:IPR008949), Terpenoid cylases/protein prenyltransferase alpha-alpha toroid (InterPro:IPR008930), Terpene synthase-like (InterPro:IPR001906); BEST Arabidopsis thaliana protein match is: terpenoid synthase 12 (TAIR:AT4G13280.1); Has 1681 Blast hits to …
20662	AT3G63380	488.524	799.742	0.610852	0.00208188	ATPase E1-E2 type family protein / haloacid dehalogenase-like hydrolase family protein; FUNCTIONS IN: calcium-transporting ATPase activity, calmodulin binding; INVOLVED IN: calcium ion transport, cation transport, metabolic process, ATP biosynthetic process; LOCATED IN: membrane; EXPRESSED IN: 11 plant structures; EXPRESSED DURING: LP.06 six leaves visible, LP.04 four leaves visible, 4 anthesis, …
2828	AT1G26440	1211.49	1984.39	0.610512	1.5e-09	ureide permease 5 (UPS5); LOCATED IN: endomembrane system; EXPRESSED IN: 31 plant structures; EXPRESSED DURING: 13 growth stages; BEST Arabidopsis thaliana protein match is: ureide permease 2 (TAIR:AT2G03530.2); Has 249 Blast hits to 246 proteins in 69 species: Archae - 0; Bacteria - 112; Metazoa - 0; Fungi - 0; Plants - 119; Viruses - 0; Other Eukaryotes - 18 (source: NCBI BLink).
23082	AT4G16563	473.383	775.467	0.610449	1.45e-05	Eukaryotic aspartyl protease family protein; FUNCTIONS IN: aspartic-type endopeptidase activity; INVOLVED IN: proteolysis; LOCATED IN: plant-type cell wall; EXPRESSED IN: 19 plant structures; EXPRESSED DURING: 11 growth stages; CONTAINS InterPro DOMAIN/s: Peptidase aspartic (InterPro:IPR021109), Peptidase aspartic, catalytic (InterPro:IPR009007), Peptidase A1 (InterPro:IPR001461), Peptidase aspar…
12969	AT2G39570	1867.66	3060.79	0.610188	2.1e-11	ACT domain-containing protein; FUNCTIONS IN: amino acid binding; INVOLVED IN: metabolic process; EXPRESSED IN: 24 plant structures; EXPRESSED DURING: 15 growth stages; CONTAINS InterPro DOMAIN/s: Amino acid-binding ACT (InterPro:IPR002912); BEST Arabidopsis thaliana protein match is: ACT-like superfamily protein (TAIR:AT2G36840.1); Has 465 Blast hits to 403 proteins in 46 species: Archae - 0; Bac…
23172	AT4G17340	13467.1	22073	0.610118	2.6e-06	tonoplast intrinsic protein 2;2 (TIP2;2); FUNCTIONS IN: water channel activity; INVOLVED IN: response to salt stress, transport; LOCATED IN: in 6 components; EXPRESSED IN: 25 plant structures; EXPRESSED DURING: 10 growth stages; CONTAINS InterPro DOMAIN/s: Major intrinsic protein, conserved site (InterPro:IPR022357), Aquaporin (InterPro:IPR012269), Major intrinsic protein (InterPro:IPR000425); BE…
17208	AT3G28345	300.355	492.292	0.610116	0.026401	ABC transporter family protein; FUNCTIONS IN: ATPase activity, coupled to transmembrane movement of substances; INVOLVED IN: transport, transmembrane transport; LOCATED IN: plasma membrane; EXPRESSED IN: shoot apex, inflorescence meristem, cotyledon, hypocotyl, flower; EXPRESSED DURING: petal differentiation and expansion stage; CONTAINS InterPro DOMAIN/s: ATPase, AAA+ type, core (InterPro:IPR003…
14293	AT3G03870	222.011	364.022	0.609885	0.0107005	unknown protein; BEST Arabidopsis thaliana protein match is: unknown protein (TAIR:AT5G18130.1); Has 41 Blast hits to 41 proteins in 11 species: Archae - 0; Bacteria - 0; Metazoa - 2; Fungi - 0; Plants - 39; Viruses - 0; Other Eukaryotes - 0 (source: NCBI BLink).
8549	AT2G01940	121.56	199.419	0.609574	0.0368427	SHOOT GRAVITROPISM 5 (SGR5); CONTAINS InterPro DOMAIN/s: Zinc finger, C2H2-like (InterPro:IPR015880), Zinc finger, C2H2-type (InterPro:IPR007087); BEST Arabidopsis thaliana protein match is: indeterminate(ID)-domain 14 (TAIR:AT1G68130.1); Has 34856 Blast hits to 17366 proteins in 321 species: Archae - 1; Bacteria - 0; Metazoa - 32828; Fungi - 237; Plants - 754; Viruses - 1; Other Eukaryotes - 103…
11554	AT2G27360	273.612	449.015	0.60936	0.000818862	GDSL-like Lipase/Acylhydrolase superfamily protein; FUNCTIONS IN: hydrolase activity, acting on ester bonds, carboxylesterase activity; INVOLVED IN: glycerol biosynthetic process, lipid metabolic process; LOCATED IN: endomembrane system; EXPRESSED IN: 20 plant structures; EXPRESSED DURING: 13 growth stages; CONTAINS InterPro DOMAIN/s: Lipase, GDSL (InterPro:IPR001087); BEST Arabidopsis thaliana p…
22531	AT4G12510	955.029	1567.38	0.609316	0.000501981	Bifunctional inhibitor/lipid-transfer protein/seed storage 2S albumin superfamily protein; FUNCTIONS IN: lipid binding; INVOLVED IN: lipid transport; LOCATED IN: endomembrane system; CONTAINS InterPro DOMAIN/s: Bifunctional inhibitor/plant lipid transfer protein/seed storage (InterPro:IPR016140), Plant lipid transfer protein/seed storage/trypsin-alpha amylase inhibitor (InterPro:IPR003612), Plant…
14210	AT3G03190	505.949	830.436	0.609257	2.44e-05	glutathione S-transferase F11 (GSTF11); CONTAINS InterPro DOMAIN/s: Thioredoxin fold (InterPro:IPR012335), Glutathione S-transferase, C-terminal (InterPro:IPR004046), Glutathione S-transferase, C-terminal-like (InterPro:IPR010987), Glutathione S-transferase/chloride channel, C-terminal (InterPro:IPR017933), Glutathione S-transferase, N-terminal (InterPro:IPR004045), Thioredoxin-like fold (InterPr…
2490	AT1G22740	175.482	288.571	0.608109	0.00851115	RAB GTPase homolog G3B (RABG3B); FUNCTIONS IN: GTP binding; INVOLVED IN: intracellular protein transport, signal transduction, nucleocytoplasmic transport, protein transport, small GTPase mediated signal transduction; LOCATED IN: vacuole; EXPRESSED IN: 21 plant structures; EXPRESSED DURING: 12 growth stages; CONTAINS InterPro DOMAIN/s: Ran GTPase (InterPro:IPR002041), Ras (InterPro:IPR013753), Ra…
16095	AT3G19390	2661.83	4378.38	0.607949	2.43e-13	Granulin repeat cysteine protease family protein; FUNCTIONS IN: cysteine-type endopeptidase activity, cysteine-type peptidase activity; INVOLVED IN: proteolysis; LOCATED IN: endomembrane system; EXPRESSED IN: 9 plant structures; EXPRESSED DURING: 4 anthesis, petal differentiation and expansion stage; CONTAINS InterPro DOMAIN/s: Peptidase C1A, papain (InterPro:IPR013128), Proteinase inhibitor I29,…
5577	AT1G54970	275.069	452.48	0.607914	0.00385678	proline-rich protein 1 (PRP1); CONTAINS InterPro DOMAIN/s: Pollen Ole e 1 allergen/extensin (InterPro:IPR006041); BEST Arabidopsis thaliana protein match is: proline-rich protein 3 (TAIR:AT3G62680.1); Has 45300 Blast hits to 21383 proteins in 1373 species: Archae - 227; Bacteria - 7064; Metazoa - 17109; Fungi - 5177; Plants - 7680; Viruses - 1757; Other Eukaryotes - 6286 (source: NCBI BLink).
20413	AT3G61260	1071.8	1763.41	0.607799	9.76e-08	Remorin family protein; FUNCTIONS IN: binding; INVOLVED IN: biological_process unknown; LOCATED IN: plasma membrane, vacuole; EXPRESSED IN: 24 plant structures; EXPRESSED DURING: 16 growth stages; CONTAINS InterPro DOMAIN/s: Remorin, C-terminal (InterPro:IPR005516), Remorin, N-terminal (InterPro:IPR005518); BEST Arabidopsis thaliana protein match is: Remorin family protein (TAIR:AT2G45820.1); Has…
17304	AT3G29035	295.617	486.641	0.607463	0.000585196	NAC domain containing protein 3 (NAC3); CONTAINS InterPro DOMAIN/s: No apical meristem (NAM) protein (InterPro:IPR003441); BEST Arabidopsis thaliana protein match is: NAC domain containing protein 6 (TAIR:AT5G39610.1); Has 2988 Blast hits to 2981 proteins in 79 species: Archae - 0; Bacteria - 0; Metazoa - 0; Fungi - 0; Plants - 2988; Viruses - 0; Other Eukaryotes - 0 (source: NCBI BLink).
32764	AT5G62720	736.257	1212.37	0.60729	2.37e-07	Integral membrane HPP family protein; FUNCTIONS IN: molecular_function unknown; INVOLVED IN: biological_process unknown; LOCATED IN: integral to membrane, chloroplast inner membrane, chloroplast envelope; EXPRESSED IN: 22 plant structures; EXPRESSED DURING: 13 growth stages; CONTAINS InterPro DOMAIN/s: HPP (InterPro:IPR007065); BEST Arabidopsis thaliana protein match is: Integral membrane HPP fam…
26427	AT5G06280	225.653	371.669	0.607133	0.00642188	unknown protein; BEST Arabidopsis thaliana protein match is: unknown protein (TAIR:AT3G52520.1); Has 1807 Blast hits to 1807 proteins in 277 species: Archae - 0; Bacteria - 0; Metazoa - 736; Fungi - 347; Plants - 385; Viruses - 0; Other Eukaryotes - 339 (source: NCBI BLink).
30454	AT5G42900	201.01	331.13	0.607042	0.00503913	cold regulated gene 27 (COR27); BEST Arabidopsis thaliana protein match is: unknown protein (TAIR:AT4G33980.1); Has 74 Blast hits to 74 proteins in 12 species: Archae - 0; Bacteria - 0; Metazoa - 0; Fungi - 0; Plants - 74; Viruses - 0; Other Eukaryotes - 0 (source: NCBI BLink).
25356	AT4G35985	342.711	564.595	0.607003	0.000211025	Senescence/dehydration-associated protein-related; LOCATED IN: chloroplast; EXPRESSED IN: 19 plant structures; EXPRESSED DURING: 10 growth stages; CONTAINS InterPro DOMAIN/s: Senescence/spartin-associated (InterPro:IPR009686); BEST Arabidopsis thaliana protein match is: Senescence/dehydration-associated protein-related (TAIR:AT2G17840.1); Has 30201 Blast hits to 17322 proteins in 780 species: Arc…
16257	AT3G20810	1655.51	2729.79	0.606461	1.87e-11	2-oxoglutarate (2OG) and Fe(II)-dependent oxygenase superfamily protein; CONTAINS InterPro DOMAIN/s: Transcription factor jumonji/aspartyl beta-hydroxylase (InterPro:IPR003347); BEST Arabidopsis thaliana protein match is: 2-oxoglutarate (2OG) and Fe(II)-dependent oxygenase superfamily protein (TAIR:AT5G19840.2); Has 1946 Blast hits to 1923 proteins in 341 species: Archae - 0; Bacteria - 483; Meta…
22386	AT4G11310	211.999	349.663	0.606296	0.00405402	Papain family cysteine protease; FUNCTIONS IN: cysteine-type peptidase activity, cysteine-type endopeptidase activity; INVOLVED IN: proteolysis, N-terminal protein myristoylation; LOCATED IN: cell wall; CONTAINS InterPro DOMAIN/s: Peptidase C1A, papain (InterPro:IPR013128), Proteinase inhibitor I29, cathepsin propeptide (InterPro:IPR013201), Peptidase C1A, papain C-terminal (InterPro:IPR000668), …
8110	AT1G78020	1223	2017.46	0.606209	1.14e-09	Protein of unknown function (DUF581); EXPRESSED IN: 23 plant structures; EXPRESSED DURING: 13 growth stages; CONTAINS InterPro DOMAIN/s: Protein of unknown function DUF581 (InterPro:IPR007650); BEST Arabidopsis thaliana protein match is: Protein of unknown function (DUF581) (TAIR:AT1G22160.1); Has 525 Blast hits to 525 proteins in 19 species: Archae - 0; Bacteria - 0; Metazoa - 0; Fungi - 0; Plan…
33304	AT5G67400	385.488	636.18	0.605941	0.000468719	root hair specific 19 (RHS19); FUNCTIONS IN: peroxidase activity, heme binding; INVOLVED IN: oxidation reduction, response to oxidative stress; LOCATED IN: endomembrane system; EXPRESSED IN: root hair, root; CONTAINS InterPro DOMAIN/s: Haem peroxidase (InterPro:IPR010255), Plant peroxidase (InterPro:IPR000823), Peroxidases heam-ligand binding site (InterPro:IPR019793), Haem peroxidase, plant/fung…
12486	AT2G35380	610.071	1007.63	0.605454	0.000105238	Peroxidase superfamily protein; FUNCTIONS IN: peroxidase activity, heme binding; INVOLVED IN: oxidation reduction, response to oxidative stress; LOCATED IN: endomembrane system; EXPRESSED IN: hypocotyl, root; CONTAINS InterPro DOMAIN/s: Haem peroxidase (InterPro:IPR010255), Plant peroxidase (InterPro:IPR000823), Peroxidases heam-ligand binding site (InterPro:IPR019793), Haem peroxidase, plant/fun…
12386	AT2G34500	237.782	392.806	0.605342	0.00194694	cytochrome P450, family 710, subfamily A, polypeptide 1 (CYP710A1); FUNCTIONS IN: C-22 sterol desaturase activity, oxygen binding; INVOLVED IN: oxidation reduction; LOCATED IN: endomembrane system; EXPRESSED IN: 14 plant structures; EXPRESSED DURING: LP.04 four leaves visible, 4 anthesis, petal differentiation and expansion stage; CONTAINS InterPro DOMAIN/s: Cytochrome P450 (InterPro:IPR001128), …
1743	AT1G16160	141.346	233.746	0.604699	0.0209537	wall associated kinase-like 5 (WAKL5); FUNCTIONS IN: kinase activity; INVOLVED IN: protein amino acid phosphorylation; LOCATED IN: integral to membrane, chloroplast; EXPRESSED IN: 9 plant structures; EXPRESSED DURING: 7 growth stages; CONTAINS InterPro DOMAIN/s: Wall-associated kinase (InterPro:IPR013695), Protein kinase, catalytic domain (InterPro:IPR000719), EGF-like calcium-binding, conserved …
7580	AT1G73260	2389.85	3952.57	0.604632	5.65e-13	kunitz trypsin inhibitor 1 (KTI1); FUNCTIONS IN: endopeptidase inhibitor activity; INVOLVED IN: response to salt stress, response to hydrogen peroxide, defense response to bacterium, programmed cell death, response to salicylic acid stimulus; LOCATED IN: mitochondrion; EXPRESSED IN: 8 plant structures; EXPRESSED DURING: LP.06 six leaves visible, LP.04 four leaves visible, 4 anthesis, petal differ…
25822	AT4G40090	314.861	520.792	0.60458	0.000292745	arabinogalactan protein 3 (AGP3); INVOLVED IN: multicellular organismal development; LOCATED IN: endomembrane system; EXPRESSED IN: shoot apex, hypocotyl, root, egg cell; BEST Arabidopsis thaliana protein match is: arabinogalactan protein 2 (TAIR:AT2G22470.1); Has 53677 Blast hits to 24644 proteins in 1622 species: Archae - 295; Bacteria - 15288; Metazoa - 12859; Fungi - 4384; Plants - 9001; Viru…
6575	AT1G64370	4616.17	7638.64	0.604319	4.86e-16	unknown protein; Has 773 Blast hits to 375 proteins in 118 species: Archae - 0; Bacteria - 97; Metazoa - 421; Fungi - 108; Plants - 31; Viruses - 0; Other Eukaryotes - 116 (source: NCBI BLink).
11977	AT2G31083	171.12	283.242	0.604149	0.010497	CLAVATA3/ESR-RELATED 5 (CLE5); BEST Arabidopsis thaliana protein match is: CLAVATA3/ESR-RELATED 6 (TAIR:AT2G31085.1); Has 35333 Blast hits to 34131 proteins in 2444 species: Archae - 798; Bacteria - 22429; Metazoa - 974; Fungi - 991; Plants - 531; Viruses - 0; Other Eukaryotes - 9610 (source: NCBI BLink).
32282	AT5G58350	596.912	988.295	0.603982	1.8e-06	with no lysine (K) kinase 4 (WNK4); FUNCTIONS IN: protein kinase activity, kinase activity; INVOLVED IN: protein amino acid phosphorylation; LOCATED IN: nucleus, cytoplasm; EXPRESSED IN: 22 plant structures; EXPRESSED DURING: 13 growth stages; CONTAINS InterPro DOMAIN/s: Protein kinase, catalytic domain (InterPro:IPR000719), Serine/threonine-protein kinase-like domain (InterPro:IPR017442), Protei…
19414	AT3G52450	312.44	517.319	0.60396	0.000595415	plant U-box 22 (PUB22); CONTAINS InterPro DOMAIN/s: U box domain (InterPro:IPR003613), Armadillo-type fold (InterPro:IPR016024); BEST Arabidopsis thaliana protein match is: plant U-box 23 (TAIR:AT2G35930.1); Has 2414 Blast hits to 2402 proteins in 185 species: Archae - 0; Bacteria - 30; Metazoa - 243; Fungi - 90; Plants - 1816; Viruses - 3; Other Eukaryotes - 232 (source: NCBI BLink).
19462	AT3G52840	340.751	564.339	0.603805	0.000160069	beta-galactosidase 2 (BGAL2); FUNCTIONS IN: cation binding, beta-galactosidase activity, hydrolase activity, hydrolyzing O-glycosyl compounds, catalytic activity; INVOLVED IN: lactose catabolic process, using glucoside 3-dehydrogenase, carbohydrate metabolic process, lactose catabolic process via UDP-galactose, lactose catabolic process; LOCATED IN: apoplast; EXPRESSED IN: 26 plant structures; EX…
22516	AT4G12400	1598.85	2648.41	0.603705	4.87e-09	stress-inducible protein, putative; FUNCTIONS IN: binding; INVOLVED IN: response to high light intensity, response to hydrogen peroxide, response to heat, response to stress; LOCATED IN: cellular_component unknown; EXPRESSED IN: 18 plant structures; EXPRESSED DURING: 7 growth stages; CONTAINS InterPro DOMAIN/s: Tetratricopeptide TPR-1 (InterPro:IPR001440), Tetratricopeptide-like helical (InterPro…
32724	AT5G62340	1475.22	2446.51	0.602991	4.78e-11	Plant invertase/pectin methylesterase inhibitor superfamily protein; FUNCTIONS IN: enzyme inhibitor activity, pectinesterase inhibitor activity, pectinesterase activity; INVOLVED IN: biological_process unknown; LOCATED IN: endomembrane system; EXPRESSED IN: hypocotyl, root; CONTAINS InterPro DOMAIN/s: Pectinesterase inhibitor (InterPro:IPR006501); BEST Arabidopsis thaliana protein match is: Plant…
12844	AT2G38400	1395.95	2315.18	0.602958	1.28e-10	alanine:glyoxylate aminotransferase 3 (AGT3); FUNCTIONS IN: pyridoxal phosphate binding, transaminase activity, catalytic activity, alanine-glyoxylate transaminase activity; EXPRESSED IN: 22 plant structures; EXPRESSED DURING: 15 growth stages; CONTAINS InterPro DOMAIN/s: Pyridoxal phosphate-dependent transferase, major domain (InterPro:IPR015424), Aminotransferase class-III (InterPro:IPR005814),…
27471	AT5G16370	708.154	1175.34	0.60251	3.21e-05	acyl activating enzyme 5 (AAE5); FUNCTIONS IN: catalytic activity; INVOLVED IN: metabolic process; LOCATED IN: peroxisome; EXPRESSED IN: leaf; CONTAINS InterPro DOMAIN/s: AMP-binding, conserved site (InterPro:IPR020845), AMP-dependent synthetase/ligase (InterPro:IPR000873); BEST Arabidopsis thaliana protein match is: AMP-dependent synthetase and ligase family protein (TAIR:AT5G16340.1); Has 1807 …
7190	AT1G69600	124.625	206.859	0.602461	0.0335758	zinc finger homeodomain 1 (ZFHD1); CONTAINS InterPro DOMAIN/s: Homeobox domain, ZF-HD class (InterPro:IPR006455), ZF-HD homeobox protein, Cys/His-rich dimerisation domain (InterPro:IPR006456), Homeodomain-related (InterPro:IPR012287); BEST Arabidopsis thaliana protein match is: homeobox protein 26 (TAIR:AT5G60480.1); Has 480 Blast hits to 471 proteins in 33 species: Archae - 0; Bacteria - 0; Meta…
30262	AT5G41410	142.412	236.387	0.602453	0.0216175	BELL 1 (BEL1); CONTAINS InterPro DOMAIN/s: Homeobox (InterPro:IPR001356), Homeodomain-like (InterPro:IPR009057), POX (InterPro:IPR006563), Homeodomain-related (InterPro:IPR012287); BEST Arabidopsis thaliana protein match is: BEL1-like homeodomain 4 (TAIR:AT2G23760.3); Has 1807 Blast hits to 1807 proteins in 277 species: Archae - 0; Bacteria - 0; Metazoa - 736; Fungi - 347; Plants - 385; Viruses -…
1657	AT1G15380	4593.77	7627.84	0.602237	1.48e-11	Lactoylglutathione lyase / glyoxalase I family protein; CONTAINS InterPro DOMAIN/s: Glyoxalase/bleomycin resistance protein/dioxygenase (InterPro:IPR004360); BEST Arabidopsis thaliana protein match is: Lactoylglutathione lyase / glyoxalase I family protein (TAIR:AT1G80160.1); Has 780 Blast hits to 780 proteins in 276 species: Archae - 1; Bacteria - 484; Metazoa - 4; Fungi - 2; Plants - 222; Virus…
19542	AT3G53480	4247.89	7053.91	0.602204	2.85e-05	pleiotropic drug resistance 9 (PDR9); FUNCTIONS IN: ATPase activity, coupled to transmembrane movement of substances, transporter activity; INVOLVED IN: cellular response to indolebutyric acid stimulus, drug transmembrane transport, root development, auxin polar transport; LOCATED IN: plasma membrane; EXPRESSED IN: 7 plant structures; EXPRESSED DURING: 4 anthesis; CONTAINS InterPro DOMAIN/s: ATPa…
13358	AT2G42890	872.364	1450.22	0.601539	0.000102018	MEI2-like 2 (ML2); FUNCTIONS IN: RNA binding, nucleotide binding, nucleic acid binding; LOCATED IN: chloroplast; EXPRESSED IN: 25 plant structures; EXPRESSED DURING: 13 growth stages; CONTAINS InterPro DOMAIN/s: RNA recognition motif, RNP-1 (InterPro:IPR000504), RNA recognition motif 2 (InterPro:IPR007201), Nucleotide-binding, alpha-beta plait (InterPro:IPR012677); BEST Arabidopsis thaliana prote…
32365	AT5G59080	131.683	218.917	0.60152	0.019911	unknown protein; FUNCTIONS IN: molecular_function unknown; INVOLVED IN: response to oxidative stress; LOCATED IN: chloroplast; EXPRESSED IN: 18 plant structures; EXPRESSED DURING: 9 growth stages; BEST Arabidopsis thaliana protein match is: unknown protein (TAIR:AT3G46880.1); Has 1807 Blast hits to 1807 proteins in 277 species: Archae - 0; Bacteria - 0; Metazoa - 736; Fungi - 347; Plants - 385; V…
10519	AT2G18700	672.708	1118.45	0.601464	3.86e-07	trehalose phosphatase/synthase 11 (TPS11); FUNCTIONS IN: transferase activity, transferring glycosyl groups; INVOLVED IN: trehalose biosynthetic process, metabolic process; LOCATED IN: mitochondrion; EXPRESSED IN: 27 plant structures; EXPRESSED DURING: 15 growth stages; CONTAINS InterPro DOMAIN/s: HAD-superfamily hydrolase, subfamily IIB (InterPro:IPR006379), Glycosyl transferase, family 20 (Inte…
11393	AT2G25940	185.349	308.353	0.601092	0.0488041	alpha-vacuolar processing enzyme (ALPHA-VPE); FUNCTIONS IN: cysteine-type endopeptidase activity; INVOLVED IN: proteolysis, vacuolar protein processing; LOCATED IN: endomembrane system; EXPRESSED IN: 9 plant structures; EXPRESSED DURING: 4 anthesis, petal differentiation and expansion stage; CONTAINS InterPro DOMAIN/s: Peptidase C13, legumain (InterPro:IPR001096); BEST Arabidopsis thaliana protei…
10864	AT2G21560	1066.61	1775.18	0.600843	1.41e-09	unknown protein; BEST Arabidopsis thaliana protein match is: unknown protein (TAIR:AT4G39190.1); Has 3685 Blast hits to 2305 proteins in 270 species: Archae - 0; Bacteria - 156; Metazoa - 1145; Fungi - 322; Plants - 177; Viruses - 6; Other Eukaryotes - 1879 (source: NCBI BLink).
22924	AT4G15390	8160.05	13587.6	0.600551	5.93e-14	HXXXD-type acyl-transferase family protein; FUNCTIONS IN: transferase activity, transferring acyl groups other than amino-acyl groups, transferase activity; INVOLVED IN: biological_process unknown; LOCATED IN: cellular_component unknown; EXPRESSED IN: hypocotyl, root; CONTAINS InterPro DOMAIN/s: Transferase (InterPro:IPR003480); BEST Arabidopsis thaliana protein match is: HXXXD-type acyl-transfer…
33184	AT5G66390	2274.59	3789.11	0.600297	2.93e-13	Peroxidase superfamily protein; FUNCTIONS IN: peroxidase activity, heme binding; INVOLVED IN: response to oxidative stress, oxidation reduction; LOCATED IN: endomembrane system; EXPRESSED IN: leaf apex, hypocotyl, root, flower; EXPRESSED DURING: 4 anthesis, petal differentiation and expansion stage; CONTAINS InterPro DOMAIN/s: Haem peroxidase (InterPro:IPR010255), Plant peroxidase (InterPro:IPR00…
27731	AT5G18670	531.108	885.683	0.599659	4.78e-06	beta-amylase 3 (BMY3); FUNCTIONS IN: cation binding, beta-amylase activity, catalytic activity; INVOLVED IN: cellulose biosynthetic process, carbohydrate metabolic process, polysaccharide catabolic process; EXPRESSED IN: 23 plant structures; EXPRESSED DURING: 13 growth stages; CONTAINS InterPro DOMAIN/s: Glycoside hydrolase, family 14 (InterPro:IPR001554), Glycoside hydrolase, catalytic core (Int…
26736	AT5G09440	1378.38	2299.57	0.599407	5.83e-06	EXORDIUM like 4 (EXL4); FUNCTIONS IN: molecular_function unknown; INVOLVED IN: biological_process unknown; LOCATED IN: membrane; EXPRESSED IN: 23 plant structures; EXPRESSED DURING: 13 growth stages; CONTAINS InterPro DOMAIN/s: Phosphate-induced protein 1 (InterPro:IPR006766); BEST Arabidopsis thaliana protein match is: EXORDIUM like 2 (TAIR:AT5G64260.1); Has 396 Blast hits to 396 proteins in 24 …
25290	AT4G35420	237.67	396.608	0.599257	0.0011782	dihydroflavonol 4-reductase-like1 (DRL1); FUNCTIONS IN: coenzyme binding, binding, catalytic activity; INVOLVED IN: seed development, pollen development; LOCATED IN: endomembrane system; EXPRESSED IN: leaf whorl, hypocotyl, sepal, flower, seed; EXPRESSED DURING: petal differentiation and expansion stage, E expanded cotyledon stage; CONTAINS InterPro DOMAIN/s: NAD-dependent epimerase/dehydratase (…
14079	AT3G02020	3369.37	5622.67	0.599247	2.26e-15	aspartate kinase 3 (AK3); CONTAINS InterPro DOMAIN/s: Aspartate kinase, conserved site (InterPro:IPR018042), Aspartate/glutamate/uridylate kinase (InterPro:IPR001048), Amino acid-binding ACT (InterPro:IPR002912), Aspartate kinase domain (InterPro:IPR001341); BEST Arabidopsis thaliana protein match is: Aspartate kinase family protein (TAIR:AT5G14060.2); Has 11044 Blast hits to 11020 proteins in 25…
21853	AT4G07820	240.867	402.175	0.598912	0.00133688	CAP (Cysteine-rich secretory proteins, Antigen 5, and Pathogenesis-related 1 protein) superfamily protein; FUNCTIONS IN: molecular_function unknown; LOCATED IN: endomembrane system, extracellular region; EXPRESSED IN: stem, hypocotyl, root; CONTAINS InterPro DOMAIN/s: Allergen V5/Tpx-1 related (InterPro:IPR001283), SCP-like extracellular (InterPro:IPR014044); BEST Arabidopsis thaliana protein mat…
12614	AT2G36380	5491.82	9172.19	0.598747	9.15e-08	pleiotropic drug resistance 6 (PDR6); FUNCTIONS IN: ATPase activity, coupled to transmembrane movement of substances; LOCATED IN: plasma membrane; EXPRESSED IN: 24 plant structures; EXPRESSED DURING: 13 growth stages; CONTAINS InterPro DOMAIN/s: ATPase, AAA+ type, core (InterPro:IPR003593), ABC transporter-like (InterPro:IPR003439), Plant PDR ABC transporter associated (InterPro:IPR013581), ABC-2…
12458	AT2G35140	268.26	448.088	0.598676	0.000863519	DCD (Development and Cell Death) domain protein; CONTAINS InterPro DOMAIN/s: Development/cell death domain (InterPro:IPR013989), Kelch related (InterPro:IPR013089); BEST Arabidopsis thaliana protein match is: DCD (Development and Cell Death) domain protein (TAIR:AT5G61910.2); Has 307 Blast hits to 293 proteins in 25 species: Archae - 0; Bacteria - 2; Metazoa - 2; Fungi - 0; Plants - 297; Viruses …
19265	AT3G51150	178.674	298.513	0.598548	0.00683594	ATP binding microtubule motor family protein; FUNCTIONS IN: microtubule motor activity, ATP binding; INVOLVED IN: microtubule-based movement; EXPRESSED IN: 21 plant structures; EXPRESSED DURING: 15 growth stages; CONTAINS InterPro DOMAIN/s: Protein of unknown function DUF3490 (InterPro:IPR021881), Kinesin, motor region, conserved site (InterPro:IPR019821), Kinesin, motor domain (InterPro:IPR00175…
27793	AT5G19190	211.704	354.422	0.597321	0.00864251	unknown protein; BEST Arabidopsis thaliana protein match is: unknown protein (TAIR:AT3G06070.1); Has 1807 Blast hits to 1807 proteins in 277 species: Archae - 0; Bacteria - 0; Metazoa - 736; Fungi - 347; Plants - 385; Viruses - 0; Other Eukaryotes - 339 (source: NCBI BLink).
22913	AT4G15290	142.396	238.399	0.597302	0.0156217	ATCSLB05; FUNCTIONS IN: cellulose synthase activity, transferase activity, transferring glycosyl groups, transferase activity; INVOLVED IN: cellulose biosynthetic process, polysaccharide biosynthetic process; LOCATED IN: membrane; EXPRESSED IN: 6 plant structures; EXPRESSED DURING: 4 anthesis, petal differentiation and expansion stage, D bilateral stage; CONTAINS InterPro DOMAIN/s: Cellulose synt…
854	AT1G08500	628.749	1052.7	0.597273	3.04e-07	early nodulin-like protein 18 (ENODL18); FUNCTIONS IN: electron carrier activity, copper ion binding; LOCATED IN: anchored to membrane; EXPRESSED IN: 14 plant structures; EXPRESSED DURING: LP.06 six leaves visible, 4 anthesis, petal differentiation and expansion stage, LP.08 eight leaves visible, E expanded cotyledon stage; CONTAINS InterPro DOMAIN/s: Plastocyanin-like (InterPro:IPR003245), Cupre…
2671	AT1G24320	363.672	608.933	0.597229	7.97e-05	Six-hairpin glycosidases superfamily protein; FUNCTIONS IN: mannosyl-oligosaccharide glucosidase activity, alpha-glucosidase activity, catalytic activity; INVOLVED IN: oligosaccharide metabolic process; LOCATED IN: cellular_component unknown; EXPRESSED IN: 6 plant structures; EXPRESSED DURING: F mature embryo stage, petal differentiation and expansion stage, D bilateral stage; CONTAINS InterPro D…
7531	AT1G72820	871.418	1459.43	0.597095	1.21e-08	Mitochondrial substrate carrier family protein; FUNCTIONS IN: binding; INVOLVED IN: transport, mitochondrial transport, transmembrane transport; LOCATED IN: mitochondrial inner membrane, membrane; EXPRESSED IN: 23 plant structures; EXPRESSED DURING: 13 growth stages; CONTAINS InterPro DOMAIN/s: Mitochondrial carrier protein (InterPro:IPR002067), Mitochondrial substrate carrier (InterPro:IPR001993…
5920	AT1G58030	1705	2855.64	0.597064	3.58e-12	cationic amino acid transporter 2 (CAT2); FUNCTIONS IN: amino acid transmembrane transporter activity; INVOLVED IN: amino acid transport, transport, transmembrane transport; LOCATED IN: plant-type vacuole membrane, plasma membrane, vacuole, membrane; EXPRESSED IN: 24 plant structures; EXPRESSED DURING: 13 growth stages; CONTAINS InterPro DOMAIN/s: Cationic amino acid transporter (InterPro:IPR0156…
25511	AT4G37390	313.759	525.955	0.59655	0.00102734	BRU6; CONTAINS InterPro DOMAIN/s: GH3 auxin-responsive promoter (InterPro:IPR004993); BEST Arabidopsis thaliana protein match is: Auxin-responsive GH3 family protein (TAIR:AT1G59500.1); Has 1707 Blast hits to 1543 proteins in 239 species: Archae - 1; Bacteria - 597; Metazoa - 55; Fungi - 2; Plants - 674; Viruses - 0; Other Eukaryotes - 378 (source: NCBI BLink).
489	AT1G05340	141.038	236.444	0.596496	0.017786	unknown protein; FUNCTIONS IN: molecular_function unknown; INVOLVED IN: biological_process unknown; LOCATED IN: chloroplast; EXPRESSED IN: 14 plant structures; EXPRESSED DURING: 7 growth stages; BEST Arabidopsis thaliana protein match is: unknown protein (TAIR:AT2G32210.1); Has 189 Blast hits to 189 proteins in 27 species: Archae - 0; Bacteria - 0; Metazoa - 0; Fungi - 21; Plants - 168; Viruses -…
28402	AT5G25280	2020.12	3388.35	0.596195	3.63e-13	serine-rich protein-related; BEST Arabidopsis thaliana protein match is: serine-rich protein-related (TAIR:AT5G11090.1); Has 1306 Blast hits to 350 proteins in 64 species: Archae - 0; Bacteria - 8; Metazoa - 365; Fungi - 73; Plants - 167; Viruses - 0; Other Eukaryotes - 693 (source: NCBI BLink).
7285	AT1G70460	248.895	417.556	0.596076	0.00081176	root hair specific 10 (RHS10); FUNCTIONS IN: protein serine/threonine kinase activity, protein kinase activity, ATP binding; INVOLVED IN: protein amino acid phosphorylation; LOCATED IN: membrane; EXPRESSED IN: root hair, root; CONTAINS InterPro DOMAIN/s: Protein kinase, ATP binding site (InterPro:IPR017441), Protein kinase, catalytic domain (InterPro:IPR000719), Serine-threonine/tyrosine-protein …
17053	AT3G27170	1333.15	2237.06	0.595938	2.16e-06	chloride channel B (CLC-B); FUNCTIONS IN: nitrate:hydrogen symporter activity, anion channel activity, voltage-gated chloride channel activity; INVOLVED IN: chloride transport, transmembrane transport; LOCATED IN: plant-type vacuole membrane, intracellular; EXPRESSED IN: 13 plant structures; EXPRESSED DURING: 8 growth stages; CONTAINS InterPro DOMAIN/s: Chloride channel, core (InterPro:IPR014743)…
29444	AT5G35190	223.28	374.674	0.59593	0.00476582	proline-rich extensin-like family protein; FUNCTIONS IN: structural constituent of cell wall; INVOLVED IN: plant-type cell wall organization; LOCATED IN: endomembrane system; EXPRESSED IN: root; CONTAINS InterPro DOMAIN/s: Extensin-like repeat (InterPro:IPR006706); BEST Arabidopsis thaliana protein match is: Proline-rich extensin-like family protein (TAIR:AT4G13390.1); Has 1807 Blast hits to 1807…
11848	AT2G29995	312.535	524.689	0.595658	0.000175853	unknown protein; FUNCTIONS IN: molecular_function unknown; INVOLVED IN: biological_process unknown; LOCATED IN: endomembrane system; EXPRESSED IN: 15 plant structures; EXPRESSED DURING: 6 growth stages; BEST Arabidopsis thaliana protein match is: unknown protein (TAIR:AT1G07175.1); Has 14 Blast hits to 14 proteins in 3 species: Archae - 0; Bacteria - 0; Metazoa - 0; Fungi - 0; Plants - 14; Viruse…
6986	AT1G67865	1917.48	3220.59	0.595382	4.56e-13	unknown protein; BEST Arabidopsis thaliana protein match is: unknown protein (TAIR:AT1G67860.1); Has 13 Blast hits to 13 proteins in 2 species: Archae - 0; Bacteria - 0; Metazoa - 0; Fungi - 0; Plants - 13; Viruses - 0; Other Eukaryotes - 0 (source: NCBI BLink).
5431	AT1G53680	468.7	787.43	0.595227	2.76e-05	glutathione S-transferase TAU 28 (GSTU28); FUNCTIONS IN: glutathione transferase activity; INVOLVED IN: response to cadmium ion, toxin catabolic process; LOCATED IN: cytoplasm; EXPRESSED IN: 7 plant structures; EXPRESSED DURING: 4 anthesis, LP.10 ten leaves visible, petal differentiation and expansion stage; CONTAINS InterPro DOMAIN/s: Thioredoxin fold (InterPro:IPR012335), Glutathione S-transfer…
20974	AT4G02270	272.155	457.341	0.59508	0.000552788	root hair specific 13 (RHS13); FUNCTIONS IN: molecular_function unknown; INVOLVED IN: biological_process unknown; LOCATED IN: endomembrane system; EXPRESSED IN: hypocotyl, root hair, root; CONTAINS InterPro DOMAIN/s: Pollen Ole e 1 allergen/extensin (InterPro:IPR006041); BEST Arabidopsis thaliana protein match is: Pollen Ole e 1 allergen and extensin family protein (TAIR:AT2G47540.1); Has 108 Bla…
20831	AT4G01140	296.197	498.116	0.594635	0.000257913	Protein of unknown function (DUF1191); FUNCTIONS IN: molecular_function unknown; INVOLVED IN: biological_process unknown; LOCATED IN: endomembrane system; EXPRESSED IN: inflorescence meristem, leaf whorl, root, flower; EXPRESSED DURING: 4 anthesis; CONTAINS InterPro DOMAIN/s: Protein of unknown function DUF1191 (InterPro:IPR010605); BEST Arabidopsis thaliana protein match is: Protein of unknown f…
15422	AT3G13760	728.039	1225.83	0.593914	0.000703369	Cysteine/Histidine-rich C1 domain family protein; FUNCTIONS IN: zinc ion binding; LOCATED IN: membrane; EXPRESSED IN: root, leaf; CONTAINS InterPro DOMAIN/s: DC1 (InterPro:IPR004146), Zinc finger, PHD-type (InterPro:IPR001965), C1-like (InterPro:IPR011424); BEST Arabidopsis thaliana protein match is: Cysteine/Histidine-rich C1 domain family protein (TAIR:AT1G35610.1); Has 1382 Blast hits to 598 p…
1824	AT1G16905	272.995	459.753	0.593785	0.000503354	Curculin-like (mannose-binding) lectin family protein; FUNCTIONS IN: sugar binding; INVOLVED IN: biological_process unknown; LOCATED IN: endomembrane system; CONTAINS InterPro DOMAIN/s: Curculin-like (mannose-binding) lectin (InterPro:IPR001480); BEST Arabidopsis thaliana protein match is: D-mannose binding lectin protein with Apple-like carbohydrate-binding domain (TAIR:AT1G78860.1); Has 30201 B…
11478	AT2G26695	226.903	382.376	0.593403	0.00163174	Ran BP2/NZF zinc finger-like superfamily protein; FUNCTIONS IN: binding, zinc ion binding; INVOLVED IN: biological_process unknown; LOCATED IN: intracellular; CONTAINS InterPro DOMAIN/s: Zinc finger, RanBP2-type (InterPro:IPR001876); BEST Arabidopsis thaliana protein match is: Ran BP2/NZF zinc finger-like superfamily protein (TAIR:AT3G15680.1); Has 972 Blast hits to 658 proteins in 133 species: A…
3333	AT1G30730	1178.21	1985.91	0.593286	1.08e-10	FAD-binding Berberine family protein; FUNCTIONS IN: electron carrier activity, oxidoreductase activity, FAD binding, catalytic activity; LOCATED IN: endomembrane system; CONTAINS InterPro DOMAIN/s: FAD-binding, type 2 (InterPro:IPR016166), Berberine/berberine-like (InterPro:IPR012951), FAD linked oxidase, N-terminal (InterPro:IPR006094); BEST Arabidopsis thaliana protein match is: FAD-binding Ber…
24009	AT4G24310	279.551	471.342	0.593097	0.00311937	Protein of unknown function (DUF679); CONTAINS InterPro DOMAIN/s: Protein of unknown function DUF679 (InterPro:IPR007770); BEST Arabidopsis thaliana protein match is: Protein of unknown function (DUF679) (TAIR:AT3G02430.1); Has 267 Blast hits to 259 proteins in 17 species: Archae - 0; Bacteria - 0; Metazoa - 0; Fungi - 0; Plants - 267; Viruses - 0; Other Eukaryotes - 0 (source: NCBI BLink).
28871	AT5G28770	551.55	930.733	0.592598	8.88e-05	BZO2H3; FUNCTIONS IN: DNA binding, protein heterodimerization activity, sequence-specific DNA binding transcription factor activity; INVOLVED IN: regulation of transcription, DNA-dependent; EXPRESSED IN: 22 plant structures; EXPRESSED DURING: 13 growth stages; CONTAINS InterPro DOMAIN/s: Basic-leucine zipper (bZIP) transcription factor (InterPro:IPR004827), bZIP transcription factor, bZIP-1 (Inte…
26277	AT5G04950	437.456	738.403	0.592435	9.58e-06	nicotianamine synthase 1 (NAS1); CONTAINS InterPro DOMAIN/s: Nicotianamine synthase (InterPro:IPR004298); BEST Arabidopsis thaliana protein match is: nicotianamine synthase 2 (TAIR:AT5G56080.1); Has 1807 Blast hits to 1807 proteins in 277 species: Archae - 0; Bacteria - 0; Metazoa - 736; Fungi - 347; Plants - 385; Viruses - 0; Other Eukaryotes - 339 (source: NCBI BLink).
16888	AT3G25930	1048.38	1770.25	0.592224	5.12e-10	Adenine nucleotide alpha hydrolases-like superfamily protein; FUNCTIONS IN: molecular_function unknown; INVOLVED IN: response to stress; LOCATED IN: cellular_component unknown; EXPRESSED IN: 7 plant structures; EXPRESSED DURING: petal differentiation and expansion stage; CONTAINS InterPro DOMAIN/s: UspA (InterPro:IPR006016), Rossmann-like alpha/beta/alpha sandwich fold (InterPro:IPR014729); BEST …
33310	AT5G67450	201.595	340.43	0.592178	0.00257714	zinc-finger protein 1 (ZF1); CONTAINS InterPro DOMAIN/s: Zinc finger, C2H2-like (InterPro:IPR015880), Zinc finger, C2H2-type (InterPro:IPR007087); BEST Arabidopsis thaliana protein match is: C2H2 and C2HC zinc fingers superfamily protein (TAIR:AT3G49930.1); Has 1807 Blast hits to 1807 proteins in 277 species: Archae - 0; Bacteria - 0; Metazoa - 736; Fungi - 347; Plants - 385; Viruses - 0; Other E…
30644	AT5G44380	3921.62	6622.53	0.592163	9.85e-17	FAD-binding Berberine family protein; FUNCTIONS IN: electron carrier activity, oxidoreductase activity, FAD binding, catalytic activity; INVOLVED IN: response to oxidative stress; LOCATED IN: cell wall; EXPRESSED IN: shoot apex, hypocotyl, sepal, root, stamen; EXPRESSED DURING: 4 anthesis; CONTAINS InterPro DOMAIN/s: FAD-linked oxidase, FAD-binding, subdomain 2 (InterPro:IPR016168), FAD-binding, …
1162	AT1G11175	206.517	348.996	0.591744	0.00171791
13023	AT2G40000	1452.54	2457.1	0.59116	9.53e-12	ortholog of sugar beet HS1 PRO-1 2 (HSPRO2); CONTAINS InterPro DOMAIN/s: Hs1pro-1, C-terminal (InterPro:IPR009743), Hs1pro-1, N-terminal (InterPro:IPR009869); BEST Arabidopsis thaliana protein match is: Hs1pro-1 protein (TAIR:AT3G55840.1); Has 71 Blast hits to 71 proteins in 18 species: Archae - 0; Bacteria - 0; Metazoa - 0; Fungi - 0; Plants - 60; Viruses - 0; Other Eukaryotes - 11 (source: NCBI…
29968	AT5G38940	487.128	824.786	0.590612	2.79e-06	RmlC-like cupins superfamily protein; FUNCTIONS IN: manganese ion binding, nutrient reservoir activity; INVOLVED IN: response to salt stress; LOCATED IN: cell wall; EXPRESSED IN: fruit, root; CONTAINS InterPro DOMAIN/s: Cupin, RmlC-type (InterPro:IPR011051), Cupin 1 (InterPro:IPR006045), RmlC-like jelly roll fold (InterPro:IPR014710), Germin (InterPro:IPR001929), Germin, manganese binding site (I…
26593	AT5G07770	188.969	320.057	0.590421	0.00361963	Actin-binding FH2 protein; FUNCTIONS IN: actin binding; INVOLVED IN: cellular component organization, actin cytoskeleton organization; LOCATED IN: chloroplast; EXPRESSED IN: 20 plant structures; EXPRESSED DURING: 8 growth stages; CONTAINS InterPro DOMAIN/s: Actin-binding FH2/DRF autoregulatory (InterPro:IPR003104), Actin-binding FH2 (InterPro:IPR015425); BEST Arabidopsis thaliana protein match is…
1875	AT1G17340	516.415	874.985	0.590199	1.71e-06	Phosphoinositide phosphatase family protein; CONTAINS InterPro DOMAIN/s: Synaptojanin, N-terminal (InterPro:IPR002013); BEST Arabidopsis thaliana protein match is: Phosphoinositide phosphatase family protein (TAIR:AT3G14205.1); Has 1726 Blast hits to 1665 proteins in 230 species: Archae - 0; Bacteria - 0; Metazoa - 581; Fungi - 579; Plants - 272; Viruses - 0; Other Eukaryotes - 294 (source: NCBI …
4590	AT1G45015	150.961	255.928	0.589859	0.0109421	MD-2-related lipid recognition domain-containing protein; FUNCTIONS IN: molecular_function unknown; INVOLVED IN: biological_process unknown; LOCATED IN: endomembrane system; CONTAINS InterPro DOMAIN/s: MD-2-related lipid-recognition (InterPro:IPR003172); BEST Arabidopsis thaliana protein match is: MD-2-related lipid recognition domain-containing protein (TAIR:AT2G16005.1); Has 55 Blast hits to 55…
5246	AT1G52190	219.97	372.998	0.589737	0.00132102	Major facilitator superfamily protein; FUNCTIONS IN: transporter activity; INVOLVED IN: oligopeptide transport; LOCATED IN: membrane; EXPRESSED IN: 22 plant structures; EXPRESSED DURING: 13 growth stages; CONTAINS InterPro DOMAIN/s: Oligopeptide transporter (InterPro:IPR000109), Major facilitator superfamily, general substrate transporter (InterPro:IPR016196); BEST Arabidopsis thaliana protein ma…
32950	AT5G64410	1032.36	1750.55	0.589735	6.15e-10	oligopeptide transporter 4 (OPT4); CONTAINS InterPro DOMAIN/s: Tetrapeptide transporter, OPT1/isp4 (InterPro:IPR004648), Oligopeptide transporter OPT superfamily (InterPro:IPR004813); BEST Arabidopsis thaliana protein match is: oligopeptide transporter 2 (TAIR:AT1G09930.1); Has 1807 Blast hits to 1807 proteins in 277 species: Archae - 0; Bacteria - 0; Metazoa - 736; Fungi - 347; Plants - 385; Vir…
19451	AT3G52748	167.596	284.303	0.589497	0.00490921
12946	AT2G39380	258.859	439.17	0.589428	0.00589751	exocyst subunit exo70 family protein H2 (EXO70H2); INVOLVED IN: exocytosis, vesicle docking involved in exocytosis; LOCATED IN: exocyst; EXPRESSED IN: leaf apex, hypocotyl, root, stamen; EXPRESSED DURING: 4 anthesis; CONTAINS InterPro DOMAIN/s: Exo70 exocyst complex subunit (InterPro:IPR004140); BEST Arabidopsis thaliana protein match is: exocyst subunit exo70 family protein H1 (TAIR:AT3G55150.1)…
16241	AT3G20660	286.073	485.47	0.58927	0.00022708	organic cation/carnitine transporter4 (4-Oct); FUNCTIONS IN: carbohydrate transmembrane transporter activity, sugar:hydrogen symporter activity; INVOLVED IN: transport, transmembrane transport; LOCATED IN: chloroplast thylakoid membrane, membrane; EXPRESSED IN: 13 plant structures; EXPRESSED DURING: 6 growth stages; CONTAINS InterPro DOMAIN/s: Sugar transporter, conserved site (InterPro:IPR005829…
25384	AT4G36220	452.491	768.682	0.588658	4.62e-06	ferulic acid 5-hydroxylase 1 (FAH1); FUNCTIONS IN: ferulate 5-hydroxylase activity, monooxygenase activity; INVOLVED IN: lignin biosynthetic process, response to UV-B, phenylpropanoid biosynthetic process; LOCATED IN: endoplasmic reticulum; EXPRESSED IN: 20 plant structures; EXPRESSED DURING: 12 growth stages; CONTAINS InterPro DOMAIN/s: Cytochrome P450 (InterPro:IPR001128), Cytochrome P450, E-cl…
6959	AT1G67650	161.114	274.382	0.587186	0.017786	SRP72 RNA-binding domain; FUNCTIONS IN: 7S RNA binding; INVOLVED IN: SRP-dependent cotranslational protein targeting to membrane; LOCATED IN: signal recognition particle; CONTAINS InterPro DOMAIN/s: Signal recognition particle, SRP72 subunit, RNA-binding (InterPro:IPR013699); BEST Arabidopsis thaliana protein match is: SRP72 RNA-binding domain (TAIR:AT1G67680.1); Has 433 Blast hits to 428 protein…
32207	AT5G57685	2637.68	4494.75	0.586834	1.63e-15	glutamine dumper 3 (GDU3); FUNCTIONS IN: molecular_function unknown; INVOLVED IN: secretion by cell, response to virus, regulation of amino acid export, virus-host interaction; LOCATED IN: integral to membrane; BEST Arabidopsis thaliana protein match is: glutamine dumper 2 (TAIR:AT4G25760.1); Has 162 Blast hits to 162 proteins in 13 species: Archae - 0; Bacteria - 0; Metazoa - 0; Fungi - 0; Plant…
13219	AT2G41640	638.14	1087.63	0.586725	8.49e-06	Glycosyltransferase family 61 protein; FUNCTIONS IN: transferase activity, transferring glycosyl groups; INVOLVED IN: biological_process unknown; EXPRESSED IN: 14 plant structures; EXPRESSED DURING: 8 growth stages; CONTAINS InterPro DOMAIN/s: Glycosyltransferase AER61, uncharacterised (InterPro:IPR007657); BEST Arabidopsis thaliana protein match is: Glycosyltransferase family 61 protein (TAIR:AT…
22745	AT4G14130	3352.32	5717.59	0.586316	9.14e-17	xyloglucan endotransglucosylase/hydrolase 15 (XTH15); FUNCTIONS IN: hydrolase activity, acting on glycosyl bonds, xyloglucan:xyloglucosyl transferase activity, hydrolase activity, hydrolyzing O-glycosyl compounds; INVOLVED IN: N-terminal protein myristoylation, carbohydrate metabolic process, cellular glucan metabolic process; LOCATED IN: endomembrane system, apoplast, cell wall; EXPRESSED IN: 23…
3728	AT1G34047	19998	34108.3	0.586308	9e-05	Defensin-like (DEFL) family protein; LOCATED IN: endomembrane system; BEST Arabidopsis thaliana protein match is: unknown protein (TAIR:AT3G59930.1); Has 33 Blast hits to 33 proteins in 3 species: Archae - 0; Bacteria - 0; Metazoa - 0; Fungi - 0; Plants - 33; Viruses - 0; Other Eukaryotes - 0 (source: NCBI BLink).
25331	AT4G35770	221.289	377.457	0.586263	0.00140484	SENESCENCE 1 (SEN1); FUNCTIONS IN: molecular_function unknown; INVOLVED IN: in 6 processes; LOCATED IN: chloroplast; EXPRESSED IN: 22 plant structures; EXPRESSED DURING: 13 growth stages; CONTAINS InterPro DOMAIN/s: Rhodanese-like (InterPro:IPR001763); BEST Arabidopsis thaliana protein match is: sulfurtransferase protein 16 (TAIR:AT5G66040.1); Has 1680 Blast hits to 1680 proteins in 570 species: …
6177	AT1G61050	131.007	223.581	0.585948	0.0137144	alpha 1,4-glycosyltransferase family protein; FUNCTIONS IN: transferase activity, transferring glycosyl groups, transferase activity; INVOLVED IN: biological_process unknown; LOCATED IN: Golgi stack; CONTAINS InterPro DOMAIN/s: Alpha 1,4-glycosyltransferase conserved region (InterPro:IPR007652), Glycosyltransferase, DXD sugar-binding region (InterPro:IPR007577); BEST Arabidopsis thaliana protein …
14442	AT3G05155	175.109	299.009	0.585631	0.00477573	Major facilitator superfamily protein; FUNCTIONS IN: substrate-specific transmembrane transporter activity, carbohydrate transmembrane transporter activity, transporter activity, sugar:hydrogen symporter activity; INVOLVED IN: transport, transmembrane transport; LOCATED IN: integral to membrane, membrane; CONTAINS InterPro DOMAIN/s: Sugar transporter, conserved site (InterPro:IPR005829), Major fa…
10475	AT2G18280	1474.18	2517.56	0.585559	3.15e-12	tubby like protein 2 (TLP2); CONTAINS InterPro DOMAIN/s: F-box domain, cyclin-like (InterPro:IPR001810), Tubby, C-terminal, conserved site (InterPro:IPR018066), Tubby, C-terminal (InterPro:IPR000007); BEST Arabidopsis thaliana protein match is: tubby like protein 3 (TAIR:AT2G47900.3); Has 957 Blast hits to 948 proteins in 117 species: Archae - 0; Bacteria - 0; Metazoa - 352; Fungi - 19; Plants - …
17342	AT3G29240	349.837	597.605	0.585399	3.53e-05	Protein of unknown function (DUF179); FUNCTIONS IN: molecular_function unknown; INVOLVED IN: biological_process unknown; LOCATED IN: chloroplast thylakoid lumen, chloroplast; EXPRESSED IN: 22 plant structures; EXPRESSED DURING: 13 growth stages; CONTAINS InterPro DOMAIN/s: Protein of unknown function DUF179 (InterPro:IPR003774); BEST Arabidopsis thaliana protein match is: Protein of unknown funct…
18792	AT3G47160	875.56	1496.22	0.58518	1.65e-07	RING/U-box superfamily protein; FUNCTIONS IN: zinc ion binding; EXPRESSED IN: 23 plant structures; EXPRESSED DURING: 13 growth stages; CONTAINS InterPro DOMAIN/s: Zinc finger, RING-type, conserved site (InterPro:IPR017907), Zinc finger, RING-type (InterPro:IPR001841); BEST Arabidopsis thaliana protein match is: RING/U-box superfamily protein (TAIR:AT5G58787.1); Has 1132 Blast hits to 1132 protein…
31454	AT5G51160	111.162	190.034	0.584959	0.0261859	Ankyrin repeat family protein; CONTAINS InterPro DOMAIN/s: Ankyrin repeat-containing domain (InterPro:IPR020683), Ankyrin repeat (InterPro:IPR002110); BEST Arabidopsis thaliana protein match is: Ankyrin repeat family protein (TAIR:AT4G10720.1); Has 23468 Blast hits to 11643 proteins in 579 species: Archae - 38; Bacteria - 1696; Metazoa - 12874; Fungi - 1168; Plants - 2550; Viruses - 45; Other Euk…
31519	AT5G51780	1081.74	1849.7	0.584818	1.34e-10	basic helix-loop-helix (bHLH) DNA-binding superfamily protein; FUNCTIONS IN: DNA binding, sequence-specific DNA binding transcription factor activity; INVOLVED IN: regulation of transcription; LOCATED IN: nucleus; CONTAINS InterPro DOMAIN/s: Helix-loop-helix DNA-binding domain (InterPro:IPR001092), Helix-loop-helix DNA-binding (InterPro:IPR011598); BEST Arabidopsis thaliana protein match is: basi…
7748	AT1G74770	1860.65	3182.3	0.584687	6.1e-06	zinc ion binding; FUNCTIONS IN: zinc ion binding; INVOLVED IN: biological_process unknown; LOCATED IN: cellular_component unknown; EXPRESSED IN: hypocotyl, root; CONTAINS InterPro DOMAIN/s: Zinc finger, CTCHY-type (InterPro:IPR017921), Zinc finger, CHY-type (InterPro:IPR008913), Zinc finger, RING-type (InterPro:IPR001841), Haemerythrin/HHE cation-binding motif (InterPro:IPR012312); BEST Arabidops…
7697	AT1G74310	588.161	1006.13	0.584577	3.31e-06	heat shock protein 101 (HSP101); FUNCTIONS IN: protein binding, ATPase activity, ATP binding; INVOLVED IN: response to high light intensity, response to hydrogen peroxide, response to heat, protein unfolding; EXPRESSED IN: 12 plant structures; EXPRESSED DURING: 6 growth stages; CONTAINS InterPro DOMAIN/s: Clp ATPase, C-terminal (InterPro:IPR019489), ATPase, AAA+ type, core (InterPro:IPR003593), A…
31342	AT5G50200	2198.97	3763.04	0.584359	5.69e-13	WOUND-RESPONSIVE 3 (WR3); FUNCTIONS IN: nitrate transmembrane transporter activity; INVOLVED IN: nitrate transport, response to nitrate, response to wounding; LOCATED IN: plasma membrane; EXPRESSED IN: 20 plant structures; EXPRESSED DURING: 10 growth stages; CONTAINS InterPro DOMAIN/s: Transporter, high affinity nitrate, Nar2 (InterPro:IPR016605); BEST Arabidopsis thaliana protein match is: Calci…
3881	AT1G35330	97.804	167.384	0.58431	0.0359095	RING/U-box superfamily protein; FUNCTIONS IN: zinc ion binding; LOCATED IN: endomembrane system; EXPRESSED IN: root; CONTAINS InterPro DOMAIN/s: Zinc finger, RING-type (InterPro:IPR001841), Zinc finger, C3HC4 RING-type (InterPro:IPR018957); BEST Arabidopsis thaliana protein match is: RING/U-box superfamily protein (TAIR:AT4G09120.1); Has 10408 Blast hits to 10377 proteins in 292 species: Archae -…
2906	AT1G27020	1013.49	1736.05	0.583791	1.4e-10	unknown protein; BEST Arabidopsis thaliana protein match is: unknown protein (TAIR:AT1G27030.1); Has 514 Blast hits to 514 proteins in 175 species: Archae - 0; Bacteria - 311; Metazoa - 0; Fungi - 0; Plants - 65; Viruses - 0; Other Eukaryotes - 138 (source: NCBI BLink).
6343	AT1G62370	186.446	319.809	0.582992	0.002038	RING/U-box superfamily protein; FUNCTIONS IN: zinc ion binding; CONTAINS InterPro DOMAIN/s: Zinc finger, RING-type (InterPro:IPR001841), Zinc finger, C3HC4 RING-type (InterPro:IPR018957); BEST Arabidopsis thaliana protein match is: RING/U-box superfamily protein (TAIR:AT4G03965.1); Has 610 Blast hits to 610 proteins in 109 species: Archae - 0; Bacteria - 0; Metazoa - 219; Fungi - 27; Plants - 270…
11734	AT2G28970	239.853	411.425	0.582981	0.0004653	Leucine-rich repeat protein kinase family protein; FUNCTIONS IN: protein serine/threonine kinase activity, kinase activity, ATP binding; INVOLVED IN: transmembrane receptor protein tyrosine kinase signaling pathway, protein amino acid phosphorylation; LOCATED IN: endomembrane system; EXPRESSED IN: root; CONTAINS InterPro DOMAIN/s: Protein kinase, ATP binding site (InterPro:IPR017441), Protein kin…
16985	AT3G26690	531.587	911.899	0.582945	4.32e-07	nudix hydrolase homolog 13 (NUDX13); CONTAINS InterPro DOMAIN/s: NUDIX hydrolase domain-like (InterPro:IPR015797), NUDIX hydrolase, conserved site (InterPro:IPR020084), NUDIX hydrolase domain (InterPro:IPR000086); BEST Arabidopsis thaliana protein match is: nudix hydrolase homolog 12 (TAIR:AT1G12880.1); Has 1216 Blast hits to 1215 proteins in 350 species: Archae - 0; Bacteria - 513; Metazoa - 242…
28728	AT5G28080	388.207	666.196	0.582721	0.000799243	WNK9; CONTAINS InterPro DOMAIN/s: Protein kinase, catalytic domain (InterPro:IPR000719), Serine/threonine-protein kinase domain (InterPro:IPR002290), Tyrosine-protein kinase, catalytic domain (InterPro:IPR020635), Serine/threonine-protein kinase-like domain (InterPro:IPR017442), Protein kinase-like domain (InterPro:IPR011009), Serine/threonine-protein kinase, active site (InterPro:IPR008271); BES…
10130	AT2G15370	280.969	483.447	0.581178	0.00210015	fucosyltransferase 5 (FUT5); FUNCTIONS IN: transferase activity, transferring glycosyl groups, fucosyltransferase activity; INVOLVED IN: cell wall biogenesis; LOCATED IN: endomembrane system, membrane; EXPRESSED IN: cauline leaf, flower, root, seed; CONTAINS InterPro DOMAIN/s: Xyloglucan fucosyltransferase (InterPro:IPR004938); BEST Arabidopsis thaliana protein match is: fucosyltransferase 4 (TAI…
10373	AT2G17440	1120.63	1928.86	0.580983	2.56e-11	plant intracellular ras group-related LRR 5 (PIRL5); LOCATED IN: plasma membrane; EXPRESSED IN: 25 plant structures; EXPRESSED DURING: 15 growth stages; CONTAINS InterPro DOMAIN/s: Leucine-rich repeat, typical subtype (InterPro:IPR003591), Leucine-rich repeat (InterPro:IPR001611); BEST Arabidopsis thaliana protein match is: plant intracellular ras group-related LRR 4 (TAIR:AT4G35470.1); Has 10026…
5452	AT1G53830	1030.35	1774.35	0.580694	1.41e-10	pectin methylesterase 2 (PME2); FUNCTIONS IN: pectinesterase activity; INVOLVED IN: cell wall modification; LOCATED IN: extracellular region, plant-type cell wall; EXPRESSED IN: sepal, flower, root, carpel; EXPRESSED DURING: 4 anthesis, petal differentiation and expansion stage; CONTAINS InterPro DOMAIN/s: Pectinesterase, active site (InterPro:IPR018040), Pectin lyase fold/virulence factor (Inter…
27798	AT5G19230	808.861	1393.22	0.58057	0.000176001	Glycoprotein membrane precursor GPI-anchored; FUNCTIONS IN: molecular_function unknown; INVOLVED IN: biological_process unknown; LOCATED IN: anchored to plasma membrane, plasma membrane, anchored to membrane; EXPRESSED IN: callus; BEST Arabidopsis thaliana protein match is: Glycoprotein membrane precursor GPI-anchored (TAIR:AT5G19240.1); Has 1807 Blast hits to 1807 proteins in 277 species: Archae…
18665	AT3G46130	221.719	381.931	0.580521	0.000739441	myb domain protein 48 (MYB48); FUNCTIONS IN: DNA binding, sequence-specific DNA binding transcription factor activity; INVOLVED IN: regulation of transcription, DNA-dependent, response to salicylic acid stimulus, regulation of transcription; LOCATED IN: nucleus; EXPRESSED IN: 10 plant structures; EXPRESSED DURING: 7 growth stages; CONTAINS InterPro DOMAIN/s: SANT, DNA-binding (InterPro:IPR001005)…
[truncated: 597 more rows]
